# Supplementary material for: Dichloridobis[(S)-2-hydroxy­propion­amide-κ2 O,O′]manganese(II)
Source: Acta Crystallogr Sect E Struct Rep Online. 2008 Feb 13;64(Pt 3):m471. doi: 10.1107/S1600536808004066 (PMC2960781; doi:10.1107/S1600536808004066)
Supplement: Supplementary file 1 [file e-64-0m471-sup1.cif]

##############################################################################
###                                                                        ###
###        Electronic paper (Acta Crystallographica Section E)             ###
###                                                                        ###
##############################################################################
#                                                                            #
# This CIF contains the data in a paper accepted for publication in Acta     #
# Crystallographica Section E. It conforms to the requirements of Notes      #
# for Authors for Section E, and has been peer reviewed under the auspices   #
# of the IUCr Commission on Journals.                                        #
#                                                                            #
# Full details of the Crystallographic Information File format               #
# are given in the paper "The Crystallographic Information File (CIF):       #
# a New Standard Archive File for Crystallography" by S. R. Hall, F. H.      #
# Allen and I. D. Brown [Acta Cryst. (1991), A47, 655-685].                  #
#                                                                            #
# The current version of the core CIF dictionary is obtainable from          #
# ftp://ftp.iucr.org/pub/cif_core.dic. The current version number is 2.1.    #
#                                                                            #
# Software is freely available for graphical display of the structure(s) in  #
# this CIF.  For information consult the CIF home page http://www.iucr.org/  #
# cif/home.html                                                              #
#                                                                            #
##############################################################################
                                             
data_global
_audit_creation_method     SHELXL-97
_journal_date_recd_electronic     2007-12-17
_journal_date_accepted     2008-02-08
_journal_name_full     'Acta Crystallographica, Section E'
_journal_year     2008
_journal_volume     64
_journal_issue      3
_journal_page_first     m471
_journal_page_last     m471
_journal_paper_category     QM
_journal_coeditor_code     IM2054
_publ_contact_author_name     'Dr Pascale Lemoine'
_publ_contact_author_address
; Laboratoire de Cristallographie et RMN biologiques,
  UMR 8015 CNRS,
  Facult\'e des Sciences Pharmaceutiques et Biologiques de Paris Descartes,
  4, avenue de l'Observatoire 75270 Paris Cedex 06,
  France.
;
_publ_contact_author_email     lemoine@pharmacie.univ-paris5.fr
_publ_contact_author_phone     '33153739709'
_publ_section_title
;\
Dichloridobis[(<i>S</i>)-2-hydroxypropionamide-\k^2^<i>O</i>,<i>O</i>']\
manganese(II)
;
loop_
    _publ_author_name
    _publ_author_address
    'Lemoine, Pascale'
;
Laboratoire de Cristallographie et RMN Biologiques
UMR 8015 CNRS
Facult\'e des Sciences Pharmaceutiques et Biologiques de Paris Descartes
4 Avenue de l'Observatoire
75270 Paris Cedex 06
France
;
    'Viossat, Bernard'
;
Laboratoire de Cristallographie et RMN Biologiques
UMR 8015 CNRS
Facult\'e des Sciences Pharmaceutiques et Biologiques de Paris Descartes
4 Avenue de l'Observatoire
75270 Paris Cedex 06
France
;
    'Brion, Jean Daniel'
;
Universit\'e de Paris XI
Facult\'e des Sciences Pharmaceutiques et Biologiques
Laboratoire de Chimie Th\'erapeutique BioCIS
UPRES-A 8076 CNRS
5 Rue J. B. Cl\'ement
92296 Ch\^atenay-Malabry Cedex
France
;
    'Bekaert, Alain'
;
Universit\'e de Paris XI
Facult\'e des Sciences Pharmaceutiques et Biologiques
Laboratoire de Chimie Th\'erapeutique BioCIS
UPRES-A 8076 CNRS
5 Rue J. B. Cl\'ement
92296 Ch\^atenay-Malabry Cedex
France
;
data_I
_chemical_name_systematic
;
Dichloridobis[(<i>S</i>)-2-hydroxypropionamide-\k^2^O,O']manganese(II)
;
_chemical_name_common
;
dichlorobis[(S)-lactamide-k^2^O,O']manganese(II)
;
_chemical_formula_moiety     'C6 H14 Cl2 Mn N2 O4'
_chemical_formula_sum     'C6 H14 Cl2 Mn N2 O4'
_chemical_formula_iupac     '[Mn Cl2 (C3 H7 N O2)2]'
_chemical_formula_weight     304.03
_chemical_melting_point     ?
_symmetry_cell_setting     monoclinic
_symmetry_space_group_name_H-M     'P 21'
_symmetry_space_group_name_Hall     'P 2yb'
loop_
    _symmetry_equiv_pos_as_xyz
    'x, y, z'
    '-x, y+1/2, -z'
_cell_length_a     6.312(2)
_cell_length_b     11.718(3)
_cell_length_c     8.268(2)
_cell_angle_alpha     90.00
_cell_angle_beta     99.470(10)
_cell_angle_gamma     90.00
_cell_volume     603.2(3)
_cell_formula_units_Z     2
_cell_measurement_reflns_used     25
_cell_measurement_theta_min     3.01
_cell_measurement_theta_max     8.86
_cell_measurement_temperature     293(2)
_exptl_crystal_description     parallelepiped
_exptl_crystal_colour     pink
_exptl_crystal_size_max     0.18
_exptl_crystal_size_mid     0.16
_exptl_crystal_size_min     0.12
_exptl_crystal_density_diffrn     1.674
_exptl_crystal_density_meas     ?
_exptl_crystal_density_method     'not measured'
_exptl_crystal_F_000     310
_exptl_absorpt_coefficient_mu     1.533
_exptl_absorpt_correction_type     none
_exptl_absorpt_process_details     ?
_exptl_absorpt_correction_T_min     ?
_exptl_absorpt_correction_T_max     ?
_exptl_special_details
;
;
_diffrn_ambient_temperature     293(2)
_diffrn_radiation_type     MoK\a
_diffrn_radiation_wavelength     0.71073
_diffrn_radiation_source     'fine-focus sealed tube'
_diffrn_radiation_monochromator     graphite
_diffrn_measurement_device_type     'Enraf--Nonius CAD-4'
_diffrn_measurement_method     '\w--2\q'
_diffrn_detector_area_resol_mean     ?
_diffrn_reflns_number     3659
_diffrn_reflns_av_R_equivalents     0.0302
_diffrn_reflns_av_sigmaI/netI     0.0322
_diffrn_reflns_theta_min     2.50
_diffrn_reflns_theta_max     30.00
_diffrn_reflns_theta_full     30.00
_diffrn_measured_fraction_theta_max     0.996
_diffrn_measured_fraction_theta_full     0.996
_diffrn_reflns_limit_h_min     -8
_diffrn_reflns_limit_h_max     8
_diffrn_reflns_limit_k_min     0
_diffrn_reflns_limit_k_max     16
_diffrn_reflns_limit_l_min     -11
_diffrn_reflns_limit_l_max     11
_diffrn_standards_number     3
_diffrn_standards_interval_count     ?
_diffrn_standards_interval_time     60
_diffrn_standards_decay_%     0
_refine_special_details
;
 Refinement of F^2^ against ALL reflections.  The weighted R-factor wR and
 goodness of fit S are based on F^2^, conventional R-factors R are based
 on F, with F set to zero for negative F^2^. The threshold expression of
 F^2^ > 2sigma(F^2^) is used only for calculating R-factors(gt) etc. and is
 not relevant to the choice of reflections for refinement.  R-factors based
 on F^2^ are statistically about twice as large as those based on F, and R-
 factors based on ALL data will be even larger.
;
_reflns_number_total     1836
_reflns_number_gt     1803
_reflns_threshold_expression     I>2\s(I)
_refine_ls_structure_factor_coef     Fsqd
_refine_ls_matrix_type     full
_refine_ls_R_factor_all     0.0231
_refine_ls_R_factor_gt     0.0223
_refine_ls_wR_factor_gt     0.0603
_refine_ls_wR_factor_ref     0.0607
_refine_ls_goodness_of_fit_ref     1.106
_refine_ls_restrained_S_all     1.105
_refine_ls_number_reflns     1836
_refine_ls_number_parameters     161
_refine_ls_number_restraints     1
_refine_ls_hydrogen_treatment     mixed
_refine_ls_weighting_scheme     calc
_refine_ls_weighting_details
                 'calc w=1/[\s^2^(Fo^2^)+(0.0412P)^2^] where P=(Fo^2^+2Fc^2^)/3'
_atom_sites_solution_hydrogens     geom
_atom_sites_solution_primary     direct
_atom_sites_solution_secondary     difmap
_refine_ls_shift/su_max     0.000
_refine_ls_shift/su_mean     0.000
_refine_diff_density_max     0.345
_refine_diff_density_min     -0.509
_refine_ls_extinction_method     none
_refine_ls_extinction_coef     ?
loop_
    _atom_type_symbol
    _atom_type_description
    _atom_type_scat_dispersion_real
    _atom_type_scat_dispersion_imag
    _atom_type_scat_source
    'C' 'C' 0.0033 0.0016
                         'International Tables Vol C Tables 4.2.6.8 and 6.1.1.4'
    'N' 'N' 0.0061 0.0033
                         'International Tables Vol C Tables 4.2.6.8 and 6.1.1.4'
    'O' 'O' 0.0106 0.0060
                         'International Tables Vol C Tables 4.2.6.8 and 6.1.1.4'
    'Mn' 'Mn' 0.3368 0.7283
                         'International Tables Vol C Tables 4.2.6.8 and 6.1.1.4'
    'Cl' 'Cl' 0.1484 0.1585
                         'International Tables Vol C Tables 4.2.6.8 and 6.1.1.4'
    'H' 'H' 0.0000 0.0000
                         'International Tables Vol C Tables 4.2.6.8 and 6.1.1.4'
_computing_data_collection     'CAD-4 EXPRESS (Enraf--Nonius, 1994)'
_computing_cell_refinement     'CAD-4 EXPRESS (Enraf--Nonius, 1994)'
_computing_data_reduction     'XCAD4 (Harms & Wocadlo, 1995)'
_computing_structure_solution     'SIR92 (Altomare <i>et al.</i>,  1994)'
_computing_structure_refinement     'SHELXL97 (Sheldrick, 2008)'
_computing_molecular_graphics     'CAMERON (Watkin <i>et al.</i>,  1996)'
_computing_publication_material     'WinGX (Farrugia, 1999)'
loop_
    _atom_site_type_symbol
    _atom_site_label
    _atom_site_fract_x
    _atom_site_fract_y
    _atom_site_fract_z
    _atom_site_U_iso_or_equiv
    _atom_site_adp_type
    _atom_site_calc_flag
    _atom_site_refinement_flags
    _atom_site_occupancy
    _atom_site_disorder_assembly
    _atom_site_disorder_group
    Mn Mn1 0.28185(4) 0.57573(2) 0.28850(3) 0.02305(8) Uani d . 1 . .
    Cl Cl1 0.43848(9) 0.40435(4) 0.43841(7) 0.03790(12) Uani d . 1 . .
    Cl Cl2 0.13344(8) 0.49119(5) 0.02244(5) 0.03331(11) Uani d . 1 . .
    O O1 -0.0161(2) 0.56907(16) 0.39299(14) 0.0286(3) Uani d . 1 . .
    N N1 -0.1127(4) 0.5206(3) 0.6322(2) 0.0513(7) Uani d . 1 . .
    H H1A -0.228(6) 0.480(3) 0.576(4) 0.041(3) Uiso d . 1 . .
    H H1B -0.079(6) 0.526(3) 0.729(4) 0.041(3) Uiso d . 1 . .
    C C1 0.0131(3) 0.5736(2) 0.54632(19) 0.0287(3) Uani d . 1 . .
    O O2 0.3440(2) 0.66403(14) 0.53298(18) 0.0333(3) Uani d . 1 . .
    H H2 0.406(6) 0.730(3) 0.563(4) 0.041(3) Uiso d . 1 . .
    C C2 0.1925(3) 0.6459(2) 0.6381(2) 0.0310(4) Uani d . 1 . .
    H H20 0.253(5) 0.609(3) 0.728(4) 0.041(3) Uiso d . 1 . .
    C C3 0.1005(7) 0.7558(4) 0.6897(6) 0.0699(11) Uani d . 1 . .
    H H3A 0.2141 0.8023 0.7469 0.105 Uiso calc R 1 . .
    H H3B -0.0016 0.7396 0.7607 0.105 Uiso calc R 1 . .
    H H3C 0.0304 0.7958 0.5944 0.105 Uiso calc R 1 . .
    O O6 0.2428(2) 0.74635(14) 0.1810(2) 0.0332(3) Uani d . 1 . .
    O O7 0.5940(2) 0.63077(16) 0.2395(2) 0.0414(4) Uani d . 1 . .
    H H7 0.726(6) 0.617(3) 0.278(4) 0.041(3) Uiso d . 1 . .
    N N6 0.3807(4) 0.89164(17) 0.0554(3) 0.0392(4) Uani d . 1 . .
    H H6A 0.483(6) 0.919(4) 0.025(4) 0.041(3) Uiso d . 1 . .
    H H6B 0.255(6) 0.924(4) 0.036(4) 0.041(3) Uiso d . 1 . .
    C C6 0.3966(3) 0.79133(17) 0.1305(2) 0.0277(3) Uani d . 1 . .
    C C7 0.6136(3) 0.73241(18) 0.1480(2) 0.0297(4) Uani d . 1 . .
    H H70 0.715(6) 0.786(4) 0.211(4) 0.041(3) Uiso d . 1 . .
    C C8 0.6730(4) 0.7018(2) -0.0168(3) 0.0399(5) Uani d . 1 . .
    H H8A 0.8105 0.6647 -0.0006 0.060 Uiso calc R 1 . .
    H H8B 0.6795 0.7700 -0.0802 0.060 Uiso calc R 1 . .
    H H8C 0.5665 0.6513 -0.0741 0.060 Uiso calc R 1 . .
loop_
    _atom_site_aniso_label
    _atom_site_aniso_U_11
    _atom_site_aniso_U_22
    _atom_site_aniso_U_33
    _atom_site_aniso_U_12
    _atom_site_aniso_U_13
    _atom_site_aniso_U_23
    Mn1 0.02205(12) 0.02285(12) 0.02441(12) 0.00065(10) 0.00426(8) 0.00154(9)
    Cl1 0.0368(2) 0.0242(2) 0.0493(3) 0.00502(18) -0.0032(2) 0.00568(18)
    Cl2 0.0347(2) 0.0378(2) 0.02582(17) 0.00258(19) 0.00027(15) -0.00370(18)
    O1 0.0222(5) 0.0419(7) 0.0209(5) -0.0006(6) 0.0014(4) 0.0020(6)
    N1 0.0488(11) 0.0796(18) 0.0257(7) -0.0334(12) 0.0060(7) 0.0035(9)
    C1 0.0253(7) 0.0362(9) 0.0238(7) -0.0043(9) 0.0018(6) 0.0018(8)
    O2 0.0348(7) 0.0298(7) 0.0379(7) -0.0101(6) 0.0134(6) -0.0101(6)
    C2 0.0313(8) 0.0385(9) 0.0225(6) -0.0089(8) 0.0026(6) -0.0010(7)
    C3 0.070(2) 0.0620(19) 0.089(2) -0.0148(18) 0.046(2) -0.0384(19)
    O6 0.0284(6) 0.0280(6) 0.0442(7) 0.0033(6) 0.0094(6) 0.0096(6)
    O7 0.0202(6) 0.0455(9) 0.0578(9) 0.0047(6) 0.0043(6) 0.0309(8)
    N6 0.0410(10) 0.0281(8) 0.0509(10) 0.0063(8) 0.0147(8) 0.0128(8)
    C6 0.0295(8) 0.0233(8) 0.0299(7) 0.0013(6) 0.0041(7) 0.0022(6)
    C7 0.0240(7) 0.0279(9) 0.0363(8) -0.0020(7) 0.0020(7) 0.0081(7)
    C8 0.0421(11) 0.0343(10) 0.0466(11) 0.0121(9) 0.0172(9) 0.0065(9)
_geom_special_details
;
 All esds (except the esd in the dihedral angle between two l.s. planes)
 are estimated using the full covariance matrix.  The cell esds are taken
 into account individually in the estimation of esds in distances, angles
 and torsion angles; correlations between esds in cell parameters are only
 used when they are defined by crystal symmetry.  An approximate (isotropic)
 treatment of cell esds is used for estimating esds involving l.s. planes.
;
loop_
    _geom_bond_atom_site_label_1
    _geom_bond_atom_site_label_2
    _geom_bond_site_symmetry_2
    _geom_bond_distance
    _geom_bond_publ_flag
    Mn1 O7 . 2.1739(16) ?
    Mn1 O6 . 2.1853(17) ?
    Mn1 O1 . 2.1964(14) ?
    Mn1 O2 . 2.2471(15) ?
    Mn1 Cl2 . 2.4535(7) ?
    Mn1 Cl1 . 2.4786(7) ?
    O1 C1 . 1.252(2) ?
    N1 C1 . 1.307(3) ?
    N1 H1A . 0.92(4) ?
    N1 H1B . 0.80(3) ?
    C1 C2 . 1.515(3) ?
    O2 C2 . 1.410(2) ?
    O2 H2 . 0.89(4) ?
    C2 C3 . 1.503(4) ?
    C2 H20 . 0.89(3) ?
    C3 H3A . 0.9600 ?
    C3 H3B . 0.9600 ?
    C3 H3C . 0.9600 ?
    O6 C6 . 1.236(3) ?
    O7 C7 . 1.427(2) ?
    O7 H7 . 0.86(4) ?
    N6 C6 . 1.326(3) ?
    N6 H6A . 0.80(4) ?
    N6 H6B . 0.87(4) ?
    C6 C7 . 1.519(3) ?
    C7 C8 . 1.514(3) ?
    C7 H70 . 0.98(4) ?
    C8 H8A . 0.9600 ?
    C8 H8B . 0.9600 ?
    C8 H8C . 0.9600 ?
loop_
    _geom_angle_atom_site_label_1
    _geom_angle_atom_site_label_2
    _geom_angle_atom_site_label_3
    _geom_angle_site_symmetry_1
    _geom_angle_site_symmetry_3
    _geom_angle
    _geom_angle_publ_flag
    O7 Mn1 O6 . . 72.40(6) ?
    O7 Mn1 O1 . . 160.90(7) ?
    O6 Mn1 O1 . . 98.39(6) ?
    O7 Mn1 O2 . . 90.10(7) ?
    O6 Mn1 O2 . . 86.32(7) ?
    O1 Mn1 O2 . . 72.33(5) ?
    O7 Mn1 Cl2 . . 100.17(6) ?
    O6 Mn1 Cl2 . . 90.23(5) ?
    O1 Mn1 Cl2 . . 96.49(4) ?
    O2 Mn1 Cl2 . . 167.63(4) ?
    O7 Mn1 Cl1 . . 91.97(5) ?
    O6 Mn1 Cl1 . . 162.47(5) ?
    O1 Mn1 Cl1 . . 94.10(5) ?
    O2 Mn1 Cl1 . . 85.82(5) ?
    Cl2 Mn1 Cl1 . . 100.56(3) ?
    C1 O1 Mn1 . . 113.83(11) ?
    C1 N1 H1A . . 118(2) ?
    C1 N1 H1B . . 115(3) ?
    H1A N1 H1B . . 127(3) ?
    O1 C1 N1 . . 121.9(2) ?
    O1 C1 C2 . . 120.30(17) ?
    N1 C1 C2 . . 117.71(16) ?
    C2 O2 Mn1 . . 116.74(12) ?
    C2 O2 H2 . . 106(2) ?
    Mn1 O2 H2 . . 131(2) ?
    O2 C2 C3 . . 112.3(2) ?
    O2 C2 C1 . . 107.58(15) ?
    C3 C2 C1 . . 109.2(2) ?
    O2 C2 H20 . . 110(2) ?
    C3 C2 H20 . . 108(2) ?
    C1 C2 H20 . . 109(2) ?
    C2 C3 H3A . . 109.5 ?
    C2 C3 H3B . . 109.5 ?
    H3A C3 H3B . . 109.5 ?
    C2 C3 H3C . . 109.5 ?
    H3A C3 H3C . . 109.5 ?
    H3B C3 H3C . . 109.5 ?
    C6 O6 Mn1 . . 119.04(14) ?
    C7 O7 Mn1 . . 120.43(12) ?
    C7 O7 H7 . . 101(2) ?
    Mn1 O7 H7 . . 137(2) ?
    C6 N6 H6A . . 120(3) ?
    C6 N6 H6B . . 118(3) ?
    H6A N6 H6B . . 122(4) ?
    O6 C6 N6 . . 122.2(2) ?
    O6 C6 C7 . . 121.32(18) ?
    N6 C6 C7 . . 116.43(19) ?
    O7 C7 C8 . . 109.57(18) ?
    O7 C7 C6 . . 105.93(15) ?
    C8 C7 C6 . . 112.02(17) ?
    O7 C7 H70 . . 111(2) ?
    C8 C7 H70 . . 113.3(18) ?
    C6 C7 H70 . . 105(2) ?
    C7 C8 H8A . . 109.5 ?
    C7 C8 H8B . . 109.5 ?
    H8A C8 H8B . . 109.5 ?
    C7 C8 H8C . . 109.5 ?
    H8A C8 H8C . . 109.5 ?
    H8B C8 H8C . . 109.5 ?
loop_
    _geom_hbond_atom_site_label_D
    _geom_hbond_atom_site_label_H
    _geom_hbond_atom_site_label_A
    _geom_hbond_site_symmetry_A
    _geom_hbond_distance_DH
    _geom_hbond_distance_HA
    _geom_hbond_distance_DA
    _geom_hbond_angle_DHA
    N1 H1A Cl1 1_455 0.92(4) 2.40(4) 3.310(2) 170(3)
    N1 H1B Cl2 1_556 0.80(3) 2.60(4) 3.360(2) 159(3)
    O2 H2 Cl1 2_656 0.89(4) 2.26(4) 3.1250(17) 164(3)
    O7 H7 O1 1_655 0.86(4) 1.83(4) 2.676(2) 167(3)
    N6 H6A Cl2 2_655 0.80(4) 2.65(4) 3.439(2) 168(3)
    N6 H6B Cl2 2 0.87(4) 2.54(4) 3.409(3) 172(4)
