# Supplementary material for: Dichloridobis[(S)-2-hydroxy­propion­amide-κ2 O,O′]manganese(II)
Source: Acta Crystallogr Sect E Struct Rep Online. 2008 Feb 13;64(Pt 3):m471. doi: 10.1107/S1600536808004066 (PMC2960781; doi:10.1107/S1600536808004066)
Supplement: Supplementary file 2 [file e-64-0m471-Isup2.hkl]

#
# h,k,l, Fc-squared, Fo-squared, sigma(Fo-squared) and status flag
#
data_I
_shelx_title '    ab122b in P 21'
_shelx_refln_list_code          4
_shelx_F_calc_maximum       81.41
_exptl_crystal_F_000       310.00
_reflns_d_resolution_high  0.7106
 
loop_
 _symmetry_equiv_pos_as_xyz
 'x, y, z'
 '-x, y+1/2, -z'
 
_cell_length_a     6.3120
_cell_length_b    11.7180
_cell_length_c     8.2680
_cell_angle_alpha  90.000
_cell_angle_beta   99.470
_cell_angle_gamma  90.000
 
_shelx_F_squared_multiplier     1.000
 
loop_
 _refln_index_h
 _refln_index_k
 _refln_index_l
 _refln_F_squared_calc
 _refln_F_squared_meas
 _refln_F_squared_sigma
 _refln_observed_status
   3   0   0      561.55      490.55      3.74 o
   4   0   0       19.01       16.81      0.67 o
   5   0   0        7.82        7.81      0.32 o
   6   0   0       87.01       73.86      3.99 o
   7   0   0      513.34      439.90      6.26 o
   8   0   0       23.90       25.08      1.46 o
   1   1   0     4411.74     3874.18    149.06 o
   2   1   0      134.30      137.91      3.39 o
   3   1   0     1245.26     1075.96     15.78 o
   4   1   0      264.86      231.36      3.72 o
   5   1   0       48.89       44.66      3.06 o
   6   1   0      634.33      517.57     18.68 o
   7   1   0       13.02       11.80      0.48 o
   8   1   0       46.03       38.39      1.60 o
   0   2   0     4301.39     3713.61     31.60 o
   1   2   0     2162.85     2314.18     78.10 o
   2   2   0     1712.69     1631.36     93.42 o
   3   2   0     1301.13     1231.83     53.41 o
   4   2   0      341.58      313.34      7.93 o
   5   2   0      287.87      250.16      3.77 o
   6   2   0       34.36       31.80      1.24 o
   7   2   0      324.33      287.06     10.65 o
   8   2   0       12.84       12.45      0.55 o
   1   3   0      684.67      687.52     11.22 o
   2   3   0      330.19      346.39     22.62 o
   3   3   0     1983.07     1863.41    102.03 o
   4   3   0     1034.58      968.08     65.10 o
   5   3   0       80.19       75.85      4.78 o
   6   3   0       55.30       48.31      3.48 o
   7   3   0       41.37       38.86      1.61 o
   8   3   0       85.90       78.40      5.13 o
   0   4   0      207.39      230.19      3.02 o
   1   4   0     3684.10     4008.24     50.95 o
   2   4   0      316.80      325.82     10.89 o
   3   4   0      913.27      885.12     28.52 o
   4   4   0      906.43      910.06     53.49 o
   5   4   0      200.43      206.12      7.78 o
   6   4   0       13.27       14.84      0.64 o
   7   4   0      137.37      143.65     11.04 o
   8   4   0       85.91       87.19      3.85 o
   1   5   0      667.87      666.98     17.41 o
   2   5   0      937.70      960.16     34.09 o
   3   5   0      533.05      526.48     18.42 o
   4   5   0       90.57       95.94      5.01 o
   5   5   0      694.20      682.77     32.99 o
   6   5   0      129.88      130.08      6.81 o
   7   5   0       32.73       33.67      5.89 o
   8   5   0       51.83       52.85      2.05 o
   0   6   0     2187.45     2239.58     11.43 o
   1   6   0      504.22      499.81      3.96 o
   2   6   0       25.71       25.41      0.89 o
   3   6   0      644.45      652.10     30.06 o
   4   6   0     1147.78     1154.92     78.13 o
   5   6   0       10.02        9.86      0.44 o
   6   6   0      153.66      145.30      3.59 o
   7   6   0      155.87      170.16      8.18 o
   8   6   0        3.05        3.48      0.54 o
   1   7   0      234.14      234.78      5.83 o
   2   7   0      828.15      838.68     23.78 o
   3   7   0      523.09      516.07     22.25 o
   4   7   0      221.45      221.41     15.53 o
   5   7   0      464.82      484.60     33.74 o
   6   7   0      132.78      139.86      7.95 o
   7   7   0       19.44       22.12      1.15 o
   0   8   0       18.89       18.19      1.06 o
   1   8   0      376.96      387.87     11.80 o
   2   8   0      452.94      476.48     22.14 o
   3   8   0      616.00      629.52     33.96 o
   4   8   0      597.43      579.88     30.04 o
   5   8   0      209.59      206.23      8.76 o
   6   8   0       28.22       27.41      3.41 o
   7   8   0       45.46       52.61      2.08 o
   1   9   0      271.18      282.35      3.85 o
   2   9   0      282.64      291.22     12.77 o
   3   9   0      121.90      129.44      5.46 o
   4   9   0      297.94      312.22     11.66 o
   5   9   0        6.83        7.02      0.48 o
   6   9   0       89.67       89.29      3.32 o
   7   9   0       44.47       46.64      2.04 o
   0  10   0      759.55      772.04      9.22 o
   1  10   0      143.08      143.24      3.06 o
   2  10   0      256.39      250.70      4.04 o
   3  10   0      223.16      221.79      7.39 o
   4  10   0      117.88      119.64      3.29 o
   5  10   0       98.10      102.43      4.48 o
   6  10   0       10.99       11.25      0.59 o
   1  11   0      852.15      816.22      7.26 o
   2  11   0       56.60       53.82      1.98 o
   3  11   0      124.81      123.67      3.28 o
   4  11   0       49.41       52.58      3.58 o
   5  11   0       22.61       20.91      0.97 o
   6  11   0      207.39      216.66     14.37 o
   0  12   0     1305.74     1272.66     13.43 o
   1  12   0       35.75       33.81      1.47 o
   2  12   0       56.41       53.44      2.32 o
   3  12   0        2.08        0.82      1.43 o
   4  12   0       49.49       50.37      1.80 o
   5  12   0       75.76       76.95      3.25 o
   6  12   0       10.47        9.55      0.99 o
   1  13   0      336.25      321.87      5.22 o
   2  13   0        5.92        6.34      0.48 o
   3  13   0      116.66      108.42      3.50 o
   4  13   0       75.56       75.96      3.29 o
   5  13   0        5.78        6.56      1.28 o
   0  14   0      113.24      111.21      4.92 o
   1  14   0       28.69       26.51      1.05 o
   2  14   0      118.06      119.23      3.78 o
   3  14   0       68.94       70.22      4.31 o
   4  14   0       20.72       19.77      0.76 o
   1  15   0       19.79       20.02      0.99 o
   2  15   0       54.24       54.17      2.06 o
   3  15   0       84.29       85.46      3.10 o
   0  16   0       47.71       50.07      2.90 o
   1  16   0       55.05       57.54      2.21 o
   2  16   0       44.40       45.70      1.86 o
  -8   0   1      185.86      170.73      6.23 o
  -7   0   1       61.02       57.75      2.00 o
  -6   0   1      420.34      349.55     10.50 o
  -5   0   1      105.74       97.62      6.27 o
  -4   0   1      120.67      103.60      2.11 o
  -3   0   1     2290.70     1947.63     11.87 o
  -2   0   1     1501.36     1338.31     20.94 o
  -1   0   1     1636.01     1727.26     17.31 o
   0   0   1      339.37      352.52      5.99 o
   1   0   1     2123.01     2285.88     51.50 o
   2   0   1      240.37      262.54      2.36 o
   3   0   1      179.17      172.52      3.36 o
   4   0   1     1553.10     1376.61      9.04 o
   5   0   1      340.56      304.88      4.21 o
   6   0   1      460.62      394.80      9.96 o
   7   0   1        0.46        1.05      0.36 o
   8   0   1        3.78        3.98      0.45 o
  -8   1   1       11.72       11.26      0.84 o
  -7   1   1      405.81      351.73      5.54 o
  -6   1   1       73.56       61.32      2.89 o
  -5   1   1      128.99      112.44      2.57 o
  -4   1   1      738.06      653.91     16.28 o
  -3   1   1      354.84      330.19      3.11 o
  -2   1   1     6627.98     5727.25    136.42 o
  -1   1   1      193.35      193.75      4.69 o
   0   1   1     3394.20     2941.86    134.32 o
   1   1   1     2703.95     2887.72    151.64 o
   2   1   1     2312.80     2685.81    187.16 o
   3   1   1     1116.27     1143.11     60.22 o
   4   1   1      497.91      472.97     21.55 o
   5   1   1      658.19      573.33     12.08 o
   6   1   1      173.35      154.14      3.52 o
   7   1   1       99.61       87.05      3.16 o
   8   1   1       19.47       19.41      0.83 o
  -8   2   1       40.15       35.63      1.65 o
  -7   2   1        2.71        0.90      1.28 o
  -6   2   1      566.96      503.18      5.95 o
  -5   2   1       92.86       86.61      2.39 o
  -4   2   1      681.11      620.40      5.06 o
  -3   2   1     3708.69     3964.75     58.49 o
  -2   2   1      562.50      561.15      3.42 o
  -1   2   1     2896.33     3001.08     35.56 o
   0   2   1     1147.61     1285.88     33.39 o
   1   2   1     1307.96     1324.40    194.25 o
   2   2   1       88.11      108.95     10.98 o
   3   2   1      802.91      871.71     72.88 o
   4   2   1     1340.95     1355.17    135.57 o
   5   2   1       76.44       84.24     10.85 o
   6   2   1      268.53      253.26      9.66 o
   7   2   1        8.56        8.08      0.44 o
   8   2   1       96.32       87.65      3.83 o
  -8   3   1        2.02        1.64      0.66 o
  -7   3   1       63.06       57.88      2.64 o
  -6   3   1       88.23       78.47      6.10 o
  -5   3   1      586.83      530.32      5.48 o
  -4   3   1      643.82      605.71     31.50 o
  -3   3   1      397.21      410.29     13.39 o
  -2   3   1      197.52      206.36      5.68 o
  -1   3   1     2288.00     2524.53     30.88 o
   0   3   1      762.25      771.72     17.88 o
   1   3   1     2760.73     3222.42    138.83 o
   2   3   1     1512.70     1487.08    116.14 o
   3   3   1     2815.63     2775.56    246.65 o
   4   3   1        4.35        5.60      1.18 o
   5   3   1      357.16      362.87     35.59 o
   6   3   1        3.44        3.64      1.71 o
   7   3   1      182.28      192.08     20.67 o
   8   3   1        6.20        5.48      0.56 o
  -8   4   1        8.16        7.79      0.57 o
  -7   4   1      104.73      101.36      3.26 o
  -6   4   1      279.69      268.60      4.54 o
  -5   4   1       47.62       45.89      1.46 o
  -4   4   1      225.72      221.92      3.32 o
  -3   4   1     1119.28     1120.80     45.77 o
  -2   4   1      135.39      145.37      2.09 o
  -1   4   1       16.80       16.45      3.27 o
   0   4   1     2700.38     3148.87     70.39 o
   1   4   1     4351.95     4763.22    137.04 o
   2   4   1      409.22      406.90     17.28 o
   3   4   1      179.75      181.29     14.14 o
   4   4   1      415.34      426.57     29.12 o
   5   4   1        7.97        7.66      0.40 o
   6   4   1       58.60       54.15      8.59 o
   7   4   1      106.37      110.34     11.15 o
   8   4   1      161.80      185.80     18.01 o
  -8   5   1       16.07       18.47      0.73 o
  -7   5   1       67.69       71.29      2.12 o
  -6   5   1      421.32      407.98     24.99 o
  -5   5   1       41.60       46.88      1.44 o
  -4   5   1      517.19      543.50     12.15 o
  -3   5   1     1019.62     1025.84     46.11 o
  -2   5   1      648.71      736.59     16.08 o
  -1   5   1      175.69      184.51      2.30 o
   0   5   1     2293.76     2325.22    180.52 o
   1   5   1     1400.46     1416.72     53.61 o
   2   5   1     1345.44     1412.94     42.25 o
   3   5   1      167.29      164.11     15.44 o
   4   5   1      652.99      700.30     56.22 o
   5   5   1      151.61      172.79     22.63 o
   6   5   1       38.61       46.29      5.01 o
   7   5   1      186.05      190.89     19.99 o
   8   5   1       24.26       23.72      3.74 o
  -8   6   1       33.80       36.33      1.83 o
  -7   6   1      262.80      279.45     16.81 o
  -6   6   1      125.78      124.85      7.34 o
  -5   6   1      256.26      252.62     11.57 o
  -4   6   1       15.04       19.37      1.63 o
  -3   6   1      265.78      271.13      3.54 o
  -2   6   1     1438.31     1465.24     15.43 o
  -1   6   1      667.87      670.60      4.66 o
   0   6   1      887.85      929.82     18.15 o
   1   6   1     2215.86     2329.58     55.08 o
   2   6   1       62.47       58.92      3.06 o
   3   6   1     1149.98     1176.79     60.16 o
   4   6   1       57.24       54.72      5.70 o
   5   6   1       97.69      104.00     10.02 o
   6   6   1      143.83      156.08     15.84 o
   7   6   1      179.64      194.72     13.59 o
   8   6   1       39.91       50.20      2.95 o
  -8   7   1       23.10       25.62      1.12 o
  -7   7   1       18.60       19.79      0.84 o
  -6   7   1      180.05      185.48      9.51 o
  -5   7   1      154.16      162.26      4.68 o
  -4   7   1      249.88      273.74      8.36 o
  -3   7   1      439.59      467.85     15.21 o
  -2   7   1      347.92      363.86      4.00 o
  -1   7   1      694.39      750.54      5.36 o
   0   7   1     1089.54     1142.32     26.26 o
   1   7   1      467.70      463.92      4.31 o
   2   7   1     1033.51     1070.80     45.82 o
   3   7   1      205.38      210.99      7.77 o
   4   7   1      365.39      378.04     21.06 o
   5   7   1      118.95      125.62     17.44 o
   6   7   1       92.19       93.41      8.71 o
   7   7   1       79.65       81.71      7.82 o
  -7   8   1       65.76       64.23      2.58 o
  -6   8   1      127.08      126.95      3.67 o
  -5   8   1       19.51       20.00      0.91 o
  -4   8   1       43.24       45.56      1.81 o
  -3   8   1      770.86      765.60     10.33 o
  -2   8   1      150.06      150.68      2.89 o
  -1   8   1       57.90       59.51      1.92 o
   0   8   1      826.01      890.72      9.43 o
   1   8   1     1101.35     1119.84     20.98 o
   2   8   1      178.36      179.39      6.55 o
   3   8   1       93.35      103.05      3.37 o
   4   8   1      339.46      353.77     19.32 o
   5   8   1        8.80       10.92      1.65 o
   6   8   1       21.17       25.27      2.78 o
   7   8   1       13.70       14.61      1.26 o
  -7   9   1       41.28       42.51      3.02 o
  -6   9   1       18.93       19.77      1.60 o
  -5   9   1      307.34      312.95      5.15 o
  -4   9   1      471.16      479.34     10.96 o
  -3   9   1       58.51       56.49      2.18 o
  -2   9   1      334.50      353.65      4.50 o
  -1   9   1       89.09       85.59      4.18 o
   0   9   1      243.53      248.37      3.65 o
   1   9   1       67.58       69.00      6.09 o
   2   9   1      760.64      757.60     19.82 o
   3   9   1      623.64      661.13     29.16 o
   4   9   1       32.05       34.76      3.68 o
   5   9   1      101.60      107.28      3.30 o
   6   9   1       12.61       13.03      0.60 o
   7   9   1       39.09       43.99      7.15 o
  -7  10   1       22.42       20.81      1.06 o
  -6  10   1       99.87      100.12      7.05 o
  -5  10   1       13.28       12.89      1.33 o
  -4  10   1      153.40      163.81      3.76 o
  -3  10   1      576.28      590.83     10.74 o
  -2  10   1      198.08      201.78      3.67 o
  -1  10   1      570.14      561.48      8.47 o
   0  10   1       46.45       45.01      4.15 o
   1  10   1      442.39      449.18     10.16 o
   2  10   1      208.68      207.41     13.81 o
   3  10   1       63.77       61.49      2.45 o
   4  10   1      224.14      231.94     13.59 o
   5  10   1       23.61       23.45      0.89 o
   6  10   1       64.95       68.75      4.15 o
  -6  11   1        7.57        8.06      0.90 o
  -5  11   1       43.26       45.66      3.55 o
  -4  11   1       89.97       91.03      3.12 o
  -3  11   1       66.27       63.22      4.35 o
  -2  11   1      840.57      842.01      7.69 o
  -1  11   1       15.26       14.76      0.58 o
   0  11   1      283.16      290.51     12.17 o
   1  11   1       24.56       28.65      1.71 o
   2  11   1       41.13       40.24      1.48 o
   3  11   1        9.22       11.14      0.46 o
   4  11   1      166.50      174.90      4.28 o
   5  11   1      244.11      246.95     22.63 o
   6  11   1       28.28       30.97      3.72 o
  -6  12   1       70.04       74.67      2.46 o
  -5  12   1       37.75       40.54      2.24 o
  -4  12   1       15.88       17.25      0.72 o
  -3  12   1      358.49      351.42     12.51 o
  -2  12   1      107.24      106.53      3.18 o
  -1  12   1      652.24      634.87      8.74 o
   0  12   1      109.10      110.51      3.14 o
   1  12   1        9.15        8.57      0.45 o
   2  12   1        2.86        3.11      0.43 o
   3  12   1        2.26        2.11      1.58 o
   4  12   1      110.97      114.33      3.62 o
   5  12   1      115.61      122.93     12.45 o
  -5  13   1       54.98       61.66      5.78 o
  -4  13   1      103.38      102.26      6.78 o
  -3  13   1        8.45        8.56      0.54 o
  -2  13   1      182.18      193.46      4.23 o
  -1  13   1       14.02       14.14      0.64 o
   0  13   1      210.58      211.07      4.31 o
   1  13   1       17.41       17.84      0.69 o
   2  13   1      149.88      148.24      4.86 o
   3  13   1      105.75      106.92     10.68 o
   4  13   1       18.45       20.37      0.84 o
   5  13   1      103.37      107.25      3.91 o
  -4  14   1       40.15       40.79      1.79 o
  -3  14   1      143.94      141.68      4.08 o
  -2  14   1       28.39       27.70      2.45 o
  -1  14   1       24.66       24.45      0.82 o
   0  14   1        3.21        3.26      0.47 o
   1  14   1      161.30      147.90      5.72 o
   2  14   1       48.22       50.88      1.94 o
   3  14   1        6.83        6.35      0.58 o
   4  14   1      135.15      133.15      5.51 o
  -3  15   1       20.33       20.71      1.29 o
  -2  15   1       13.58       12.10      0.67 o
  -1  15   1       11.26       11.56      0.61 o
   0  15   1       22.56       20.86      0.77 o
   1  15   1       51.08       47.04      1.97 o
   2  15   1      102.63       91.92      3.57 o
   3  15   1      139.06      128.58      4.27 o
  -2  16   1       25.33       25.19      0.89 o
  -1  16   1       21.19       20.44      0.83 o
   0  16   1       71.30       64.46      2.23 o
   1  16   1       98.45       92.43      4.17 o
  -8   0   2        3.22        4.34      0.86 o
  -7   0   2        5.32        4.84      0.52 o
  -6   0   2      947.91      825.19     10.19 o
  -5   0   2        1.72        2.33      0.58 o
  -4   0   2      857.32      782.53      9.21 o
  -3   0   2      188.28      161.66      2.28 o
  -2   0   2     3572.96     3552.20     32.99 o
  -1   0   2       93.69      106.96      1.40 o
   0   0   2      250.59      281.90      3.96 o
   1   0   2        1.94        1.97      0.17 o
   2   0   2      654.18      641.53      8.10 o
   3   0   2      245.61      225.40      2.87 o
   4   0   2      671.34      624.71      5.43 o
   5   0   2      347.18      352.27      4.71 o
   6   0   2        0.59        1.00      0.44 o
   7   0   2        8.26        7.14      0.46 o
   8   0   2       10.44       11.01      0.60 o
  -8   1   2       53.06       51.61      1.86 o
  -7   1   2       62.67       57.27      2.05 o
  -6   1   2      326.72      296.38      4.53 o
  -5   1   2      700.08      600.28      5.67 o
  -4   1   2      103.25       96.76      2.12 o
  -3   1   2     4648.39     4574.79     92.11 o
  -2   1   2      878.62      846.93     11.88 o
  -1   1   2     1121.09     1032.17     14.30 o
   0   1   2     2628.17     2641.50     55.65 o
   1   1   2     2133.06     2407.40     51.58 o
   2   1   2      183.60      189.70      4.31 o
   3   1   2      749.96      739.96     36.88 o
   4   1   2     1569.91     1530.19     72.37 o
   5   1   2      105.45      105.98      3.08 o
   6   1   2       56.86       53.64      5.75 o
   7   1   2       53.13       57.98      4.46 o
   8   1   2        3.94        2.53      0.66 o
  -8   2   2       44.12       42.97      1.78 o
  -7   2   2       48.81       43.06      1.65 o
  -6   2   2      405.16      351.40      5.06 o
  -5   2   2       92.28       82.70      2.37 o
  -4   2   2      614.16      543.11      8.60 o
  -3   2   2      628.83      588.75      4.31 o
  -2   2   2      915.04      879.01      4.52 o
  -1   2   2      746.25      772.75     13.36 o
   0   2   2     3209.55     3192.67     89.84 o
   1   2   2     3929.35     4026.70    290.36 o
   2   2   2      308.05      341.02     17.84 o
   3   2   2      988.04     1003.04     78.81 o
   4   2   2      206.27      212.96     18.57 o
   5   2   2      211.05      218.62     19.60 o
   6   2   2      111.53      118.75      7.76 o
   7   2   2      334.70      332.39     22.08 o
   8   2   2       52.58       51.32      2.04 o
  -8   3   2        7.00        7.08      0.56 o
  -7   3   2       12.16       11.53      0.54 o
  -6   3   2      250.13      237.73      8.71 o
  -5   3   2      375.80      361.89      4.57 o
  -4   3   2       97.45       92.23      2.77 o
  -3   3   2     1084.69     1097.93     13.12 o
  -2   3   2      636.67      628.47      7.72 o
  -1   3   2       31.31       32.33      2.55 o
   0   3   2      550.12      608.92     21.66 o
   1   3   2     1272.46     1351.13     85.50 o
   2   3   2     2372.62     2412.31    187.62 o
   3   3   2       26.40       24.85      2.20 o
   4   3   2      304.00      309.55     32.27 o
   5   3   2      186.47      189.26     19.04 o
   6   3   2      401.66      415.44     39.38 o
   7   3   2       15.37       15.31      1.44 o
   8   3   2      115.08      123.37     10.04 o
  -8   4   2       19.12       19.64      0.74 o
  -7   4   2      107.16      106.76      3.36 o
  -6   4   2      191.78      190.05      3.81 o
  -5   4   2      476.01      457.80      9.20 o
  -4   4   2      291.12      300.62      7.48 o
  -3   4   2      157.78      181.74      2.69 o
  -2   4   2      959.37      968.75     15.03 o
  -1   4   2      569.46      588.47     11.67 o
   0   4   2     3046.11     3289.12     34.02 o
   1   4   2     1767.48     1805.19    125.73 o
   2   4   2     1030.24     1156.27     74.77 o
   3   4   2      801.78      838.94     89.01 o
   4   4   2       35.61       37.46      2.78 o
   5   4   2      407.66      419.66     44.49 o
   6   4   2      110.46      125.38     17.54 o
   7   4   2      165.88      180.17     24.41 o
   8   4   2       11.56       12.02      0.87 o
  -8   5   2       77.64       82.51      3.31 o
  -7   5   2      190.69      197.54      4.36 o
  -6   5   2      219.25      213.24      4.21 o
  -5   5   2       43.90       39.85      1.78 o
  -4   5   2      207.79      201.11      3.33 o
  -3   5   2      394.34      416.34      4.63 o
  -2   5   2      289.84      298.49      3.23 o
  -1   5   2     2209.53     2209.94     33.30 o
   0   5   2     1370.79     1396.15     47.41 o
   1   5   2     1949.27     2045.29    105.40 o
   2   5   2      510.32      553.14     26.85 o
   3   5   2      180.54      195.62     19.89 o
   4   5   2      421.20      436.53     33.61 o
   5   5   2      160.31      169.06      9.58 o
   6   5   2      162.48      172.98     18.98 o
   7   5   2        5.00        5.20      1.12 o
  -8   6   2       70.51       81.23      2.83 o
  -7   6   2       72.43       71.86      2.46 o
  -6   6   2       88.57       93.17      3.82 o
  -5   6   2      459.39      467.80      5.60 o
  -4   6   2       26.59       26.80      1.08 o
  -3   6   2       34.62       38.87      1.38 o
  -2   6   2     3130.25     3075.26     37.66 o
  -1   6   2     1345.43     1398.86     12.16 o
   0   6   2     1300.03     1371.02     46.87 o
   1   6   2       26.18       33.95      1.77 o
   2   6   2      578.54      620.52     34.60 o
   3   6   2      130.51      147.02      6.19 o
   4   6   2       81.43       73.87      7.71 o
   5   6   2      452.13      481.79     45.61 o
   6   6   2       84.61       83.52      5.03 o
   7   6   2       30.50       32.26      5.86 o
  -8   7   2       71.52       82.38      2.85 o
  -7   7   2      108.88      113.01      5.03 o
  -6   7   2      200.05      194.91      8.96 o
  -5   7   2      232.97      226.73      4.17 o
  -4   7   2      108.76      103.48      4.33 o
  -3   7   2      232.86      238.46      3.59 o
  -2   7   2       10.62       10.44      0.35 o
  -1   7   2     1192.59     1209.14      6.92 o
   0   7   2     1334.00     1366.74     30.77 o
   1   7   2     1488.48     1534.57     13.44 o
   2   7   2      177.34      195.67     14.18 o
   3   7   2       61.49       58.04      2.25 o
   4   7   2      229.78      256.76     16.20 o
   5   7   2       53.63       55.45      5.14 o
   6   7   2      156.18      153.69      8.82 o
   7   7   2        2.99        3.97      0.55 o
  -7   8   2       43.49       45.88      1.93 o
  -6   8   2       47.51       48.84      3.61 o
  -5   8   2      144.58      152.22      3.59 o
  -4   8   2      176.52      191.81      4.34 o
  -3   8   2      247.44      243.61      4.96 o
  -2   8   2      284.92      310.03      4.45 o
  -1   8   2      310.18      299.57      6.26 o
   0   8   2      500.45      505.27      9.22 o
   1   8   2      783.25      790.74     31.16 o
   2   8   2      275.98      290.72     13.77 o
   3   8   2      247.21      255.55     10.89 o
   4   8   2       10.16       11.49      0.48 o
   5   8   2      127.10      137.56      5.97 o
   6   8   2       99.67      106.44      3.53 o
   7   8   2      108.86      117.49     13.57 o
  -7   9   2        9.92       11.18      0.67 o
  -6   9   2      123.49      131.75      8.57 o
  -5   9   2      192.37      201.50      4.21 o
  -4   9   2       66.61       64.42      3.19 o
  -3   9   2      107.49      108.21      3.05 o
  -2   9   2      143.50      155.19      3.13 o
  -1   9   2       68.66       73.55      2.28 o
   0   9   2       89.39       91.55      2.42 o
   1   9   2      853.92      860.13     38.39 o
   2   9   2     1166.25     1166.10     40.62 o
   3   9   2       35.53       35.51      3.40 o
   4   9   2       81.58       89.36      7.18 o
   5   9   2       16.02       17.27      0.72 o
   6   9   2       91.07       95.73      7.96 o
  -7  10   2       30.93       34.85      1.58 o
  -6  10   2       70.34       68.02      2.24 o
  -5  10   2       75.10       74.37      3.00 o
  -4  10   2      305.49      312.46      5.01 o
  -3  10   2      153.40      149.31      3.55 o
  -2  10   2      190.38      188.75      3.60 o
  -1  10   2       73.01       69.60      2.78 o
   0  10   2      382.24      381.85      4.85 o
   1  10   2       83.16       84.99      2.55 o
   2  10   2      137.40      149.08      3.37 o
   3  10   2      342.32      359.29     11.53 o
   4  10   2      157.62      153.61      7.98 o
   5  10   2      212.47      220.26     13.10 o
   6  10   2       16.29       18.94      0.90 o
  -6  11   2       21.67       21.68      1.16 o
  -5  11   2       58.06       57.18      2.00 o
  -4  11   2       40.63       41.78      1.68 o
  -3  11   2      361.66      358.37      5.39 o
  -2  11   2       55.41       58.32      2.35 o
  -1  11   2      263.17      257.46      4.26 o
   0  11   2      188.56      186.36      3.63 o
   1  11   2       80.72       84.81      2.66 o
   2  11   2       59.86       60.86      2.71 o
   3  11   2      120.56      124.80      3.35 o
   4  11   2      130.47      134.11      3.75 o
   5  11   2       56.69       60.60      5.62 o
   6  11   2       33.98       40.44      6.25 o
  -6  12   2       44.85       50.51      2.14 o
  -5  12   2        8.39        8.56      0.59 o
  -4  12   2      105.24      106.65      4.06 o
  -3  12   2      108.57      111.33      3.37 o
  -2  12   2      698.95      677.89      7.39 o
  -1  12   2       10.19       10.35      0.47 o
   0  12   2       11.04       10.88      0.51 o
   1  12   2       26.44       26.50      1.20 o
   2  12   2       39.90       38.96      2.61 o
   3  12   2       73.45       74.05      3.02 o
   4  12   2      107.03      112.73      6.94 o
   5  12   2      132.64      139.34      8.68 o
  -5  13   2      156.47      162.64      7.22 o
  -4  13   2       14.98       13.43      0.71 o
  -3  13   2      194.11      189.13      4.43 o
  -2  13   2       23.52       24.83      1.06 o
  -1  13   2       14.39       15.48      0.76 o
   0  13   2       34.74       36.69      1.54 o
   1  13   2       81.73       80.03      5.54 o
   2  13   2       45.50       42.20      1.71 o
   3  13   2      108.99      106.29      9.45 o
   4  13   2      161.40      159.15      6.88 o
  -4  14   2      101.78      105.95      3.75 o
  -3  14   2       23.44       24.39      2.09 o
  -2  14   2       34.09       35.86      2.00 o
  -1  14   2       35.58       35.18      1.45 o
   0  14   2      124.82      118.57      3.60 o
   1  14   2      105.95       96.97      3.48 o
   2  14   2       34.00       33.63      2.59 o
   3  14   2      141.84      138.56      4.36 o
   4  14   2       15.33       15.21      0.91 o
  -3  15   2       49.27       47.21      2.08 o
  -2  15   2       15.50       13.92      0.63 o
  -1  15   2       54.32       50.40      1.96 o
   0  15   2        4.53        4.51      0.53 o
   1  15   2      117.95      109.99      3.87 o
   2  15   2      155.76      155.83      4.49 o
   3  15   2        3.37        4.09      0.83 o
  -1  16   2       57.85       55.78      2.14 o
   0  16   2       61.53       59.40      2.77 o
   1  16   2       28.12       27.63      1.14 o
  -8   0   3       17.45       16.68      0.68 o
  -7   0   3       44.46       40.67      1.60 o
  -6   0   3       22.35       21.77      1.02 o
  -5   0   3      901.59      815.60     12.91 o
  -4   0   3     1142.88     1058.79      6.71 o
  -3   0   3     1395.01     1292.17      6.48 o
  -2   0   3      822.84      788.75      5.43 o
  -1   0   3     1344.19     1366.59      5.36 o
   0   0   3     1416.73     1434.24      5.40 o
   1   0   3     1385.75     1416.97     28.23 o
   2   0   3      285.34      277.59      5.70 o
   3   0   3     2239.31     2262.90     11.58 o
   4   0   3      626.69      606.50     13.60 o
   5   0   3      230.97      225.12      4.53 o
   6   0   3       26.99       24.70      0.99 o
   7   0   3      138.89      143.61      8.02 o
   8   0   3       33.66       34.38      1.32 o
  -8   1   3       69.70       64.52      2.12 o
  -7   1   3       36.68       35.10      1.34 o
  -6   1   3      337.54      300.93      5.01 o
  -5   1   3      130.19      125.74      3.96 o
  -4   1   3      111.22      100.00      2.29 o
  -3   1   3       76.28       74.92      1.75 o
  -2   1   3      474.08      457.72      3.49 o
  -1   1   3      492.06      502.52      3.99 o
   0   1   3     1419.07     1355.51      6.82 o
   1   1   3     1381.15     1351.85     44.76 o
   2   1   3     1911.40     1827.71     48.92 o
   3   1   3      931.38      945.96     37.53 o
   4   1   3       60.71       66.80      2.39 o
   5   1   3       59.88       62.61      2.22 o
   6   1   3       67.72       67.67      2.63 o
   7   1   3       60.24       57.30      3.00 o
   8   1   3       56.20       56.19      2.13 o
  -8   2   3       76.07       79.33      2.59 o
  -7   2   3       63.98       62.30      3.23 o
  -6   2   3       31.82       27.84      3.34 o
  -5   2   3      473.43      441.46      8.54 o
  -4   2   3      440.04      385.87      4.19 o
  -3   2   3      158.76      157.86      2.43 o
  -2   2   3      112.74      119.65      1.94 o
  -1   2   3     1526.79     1495.56     10.88 o
   0   2   3     3094.87     3274.77     65.58 o
   1   2   3      960.41      981.48     16.27 o
   2   2   3     1583.56     1579.54     45.94 o
   3   2   3      261.35      254.80      8.97 o
   4   2   3      220.54      215.77     10.00 o
   5   2   3       28.31       26.28      2.47 o
   6   2   3      139.42      143.09      4.14 o
   7   2   3      142.19      137.26      4.26 o
   8   2   3      105.53      114.23     10.38 o
  -8   3   3        6.07        6.45      0.54 o
  -7   3   3      137.01      127.23      3.58 o
  -6   3   3      459.81      430.34      5.66 o
  -5   3   3      218.82      205.50      3.64 o
  -4   3   3      299.95      298.32      6.24 o
  -3   3   3      471.51      481.37      4.27 o
  -2   3   3     1131.65     1085.41      5.83 o
  -1   3   3      626.32      659.23      4.16 o
   0   3   3     2234.54     2207.94    205.42 o
   1   3   3     2989.74     3330.74    157.73 o
   2   3   3      175.70      180.29      5.85 o
   3   3   3      325.50      322.61     19.08 o
   4   3   3       34.86       37.89      2.22 o
   5   3   3      309.65      336.92     21.59 o
   6   3   3       23.91       25.63      1.21 o
   7   3   3      150.96      155.57     11.12 o
  -8   4   3       60.35       60.61      2.13 o
  -7   4   3       42.45       42.13      1.68 o
  -6   4   3       44.19       41.88      1.50 o
  -5   4   3      813.58      750.04      6.76 o
  -4   4   3       26.68       25.26      1.19 o
  -3   4   3      959.13      925.94     17.13 o
  -2   4   3     1732.77     1732.75     18.96 o
  -1   4   3     1436.36     1414.45     15.53 o
   0   4   3      436.95      455.66      3.65 o
   1   4   3      322.91      324.28     11.95 o
   2   4   3      469.75      489.29     28.49 o
   3   4   3       27.83       28.58      1.79 o
   4   4   3     1031.59     1051.82     83.01 o
   5   4   3       28.19       29.37      1.66 o
   6   4   3      224.51      246.27     17.78 o
   7   4   3       58.31       62.61      3.82 o
  -8   5   3       22.47       20.86      0.96 o
  -7   5   3       68.48       67.01      6.25 o
  -6   5   3       63.48       65.16      2.59 o
  -5   5   3      130.08      116.74      6.34 o
  -4   5   3      767.66      742.03      7.06 o
  -3   5   3      238.34      245.47      3.38 o
  -2   5   3     2119.27     2109.54     38.04 o
  -1   5   3      245.18      264.30      9.32 o
   0   5   3      103.26      108.02      2.29 o
   1   5   3       30.70       26.99      0.90 o
   2   5   3      137.80      134.37      4.96 o
   3   5   3      820.49      831.44     48.03 o
   4   5   3      179.16      188.13     14.33 o
   5   5   3      341.11      361.81     32.40 o
   6   5   3        8.62       10.26      1.32 o
   7   5   3       27.39       31.29      1.33 o
  -8   6   3      131.15      135.31      4.34 o
  -7   6   3       34.50       37.32      2.64 o
  -6   6   3       38.81       34.67      1.54 o
  -5   6   3      160.83      155.40      3.45 o
  -4   6   3       35.08       34.96      1.32 o
  -3   6   3     1679.35     1659.66      8.83 o
  -2   6   3      444.44      440.96      4.33 o
  -1   6   3      717.87      713.38     13.74 o
   0   6   3       70.12       79.49      1.88 o
   1   6   3       61.76       69.95      4.37 o
   2   6   3       18.95       25.69      4.35 o
   3   6   3       45.69       44.29      2.42 o
   4   6   3      813.32      800.13     59.99 o
   5   6   3       58.32       57.99      7.79 o
   6   6   3       20.90       22.21      4.23 o
   7   6   3       10.36       10.96      1.25 o
  -7   7   3       26.01       25.21      1.21 o
  -6   7   3       92.51       92.31      6.60 o
  -5   7   3       49.04       48.97      1.63 o
  -4   7   3      402.28      406.60     20.17 o
  -3   7   3      182.76      186.37      3.30 o
  -2   7   3     1627.14     1632.00     48.71 o
  -1   7   3       91.15       99.16      2.32 o
   0   7   3       99.39      100.90      2.29 o
   1   7   3      581.37      586.32      8.56 o
   2   7   3      117.49      114.69      2.66 o
   3   7   3      418.43      423.16     22.29 o
   4   7   3       66.79       69.74      2.52 o
   5   7   3      293.40      294.39     24.84 o
   6   7   3        3.55        4.57      0.49 o
   7   7   3      111.66      117.02     12.94 o
  -7   8   3       64.64       67.42      2.85 o
  -6   8   3       25.16       26.35      1.08 o
  -5   8   3      342.38      350.22      9.78 o
  -4   8   3       93.99       97.09      2.80 o
  -3   8   3      123.83      122.05      2.93 o
  -2   8   3      166.26      168.06      3.15 o
  -1   8   3     1196.57     1211.18     45.93 o
   0   8   3      229.88      243.02     12.33 o
   1   8   3       75.56       76.32      2.28 o
   2   8   3      590.49      617.58     22.98 o
   3   8   3      235.88      236.78     13.73 o
   4   8   3      316.65      309.84     13.11 o
   5   8   3       12.42       13.14      0.59 o
   6   8   3      125.07      131.52     12.45 o
  -7   9   3       36.78       36.22      4.10 o
  -6   9   3      168.40      176.40      4.35 o
  -5   9   3       20.23       22.70      2.69 o
  -4   9   3      178.37      170.25      3.77 o
  -3   9   3      127.01      125.27      4.71 o
  -2   9   3      112.23      114.54      3.58 o
  -1   9   3       72.22       74.84      2.29 o
   0   9   3      278.93      295.34      7.62 o
   1   9   3      448.38      450.45     11.89 o
   2   9   3       28.23       26.25      1.44 o
   3   9   3      134.46      127.74      8.53 o
   4   9   3       49.33       44.89      3.79 o
   5   9   3      256.66      266.75     17.07 o
   6   9   3       52.02       51.73      2.10 o
  -6  10   3        8.11        6.87      2.05 o
  -5  10   3      163.72      164.03      4.11 o
  -4  10   3      106.00      110.85      3.22 o
  -3  10   3      179.80      176.91      3.70 o
  -2  10   3      178.32      180.13      4.16 o
  -1  10   3      389.78      384.00      4.99 o
   0  10   3      306.88      300.97      8.39 o
   1  10   3      106.83      108.65      8.33 o
   2  10   3      161.13      156.51      7.74 o
   3  10   3       87.12       82.97      6.62 o
   4  10   3       66.22       65.04      3.00 o
   5  10   3       57.94       60.80      4.15 o
   6  10   3       84.76       82.94      5.77 o
  -6  11   3       86.98       99.46      3.66 o
  -5  11   3       60.16       60.80      2.05 o
  -4  11   3      160.80      159.92      3.95 o
  -3  11   3       39.74       43.87      2.99 o
  -2  11   3       73.02       74.74      2.76 o
  -1  11   3      137.42      134.60      3.34 o
   0  11   3       66.97       65.36      3.43 o
   1  11   3      158.48      156.59      3.51 o
   2  11   3      452.51      456.40     16.64 o
   3  11   3      240.24      232.07     12.77 o
   4  11   3        2.80        3.97      0.73 o
   5  11   3       12.96       11.29      1.24 o
  -5  12   3       45.25       47.02      1.92 o
  -4  12   3      106.25      102.51      3.49 o
  -3  12   3      102.47      109.72      3.30 o
  -2  12   3       55.13       56.51      2.19 o
  -1  12   3       21.20       23.10      2.50 o
   0  12   3       45.49       48.90      1.69 o
   1  12   3      178.43      172.14      3.91 o
   2  12   3      110.11      110.34      6.05 o
   3  12   3      162.61      169.35      4.23 o
   4  12   3       96.21       96.44      4.93 o
   5  12   3       23.98       24.99      0.94 o
  -5  13   3       44.30       45.14      1.69 o
  -4  13   3       80.08       78.78      2.73 o
  -3  13   3        2.20        0.51      1.55 o
  -2  13   3       62.11       62.23      2.83 o
  -1  13   3      119.27      117.85      3.51 o
   0  13   3       77.29       75.85      3.27 o
   1  13   3      122.04      122.27      3.57 o
   2  13   3      149.33      139.33      4.00 o
   3  13   3       94.50       93.53      3.62 o
   4  13   3        6.74        6.51      0.59 o
  -4  14   3       38.24       40.69      1.59 o
  -3  14   3       12.76       12.42      0.61 o
  -2  14   3       30.47       27.81      1.08 o
  -1  14   3      128.15      126.09      3.82 o
   0  14   3      108.24      103.00      3.56 o
   1  14   3       65.84       65.73      2.71 o
   2  14   3      152.09      151.82      4.22 o
   3  14   3       10.29       10.74      0.93 o
  -3  15   3       31.16       32.17      1.37 o
  -2  15   3       28.25       26.41      2.06 o
  -1  15   3        4.98        5.40      0.56 o
   0  15   3      126.13      123.18      4.78 o
   1  15   3      158.32      156.40      7.38 o
   2  15   3        0.03        0.93      1.80 o
  -8   0   4      110.76      111.35      8.29 o
  -7   0   4       64.81       63.62      2.58 o
  -6   0   4       37.07       33.62      2.13 o
  -5   0   4      741.61      667.18      6.30 o
  -4   0   4      522.31      529.49      5.07 o
  -3   0   4       25.66       19.84      0.88 o
  -2   0   4     1120.05     1162.94      6.10 o
  -1   0   4      446.09      398.85      5.58 o
   0   0   4      821.62      758.91      4.67 o
   1   0   4     1378.12     1418.17     31.86 o
   2   0   4      234.70      268.61      3.31 o
   4   0   4      647.90      637.80      6.70 o
   5   0   4       31.58       31.47      1.39 o
   6   0   4       18.72       16.99      1.05 o
   7   0   4      125.39      137.40      4.35 o
  -8   1   4       21.18       21.58      0.88 o
  -7   1   4      131.43      121.90      9.48 o
  -6   1   4      255.18      237.16      7.80 o
  -5   1   4      269.29      267.29     14.47 o
  -4   1   4       69.36       75.63      2.14 o
  -3   1   4      318.17      338.13     14.62 o
  -2   1   4     2070.69     1993.21     40.25 o
  -1   1   4      416.38      433.90      3.59 o
   0   1   4      294.21      309.94      3.04 o
   1   1   4     2017.14     2008.67     15.55 o
   2   1   4      185.65      190.46      2.83 o
   3   1   4       96.71       97.78      5.37 o
   4   1   4      329.37      349.75      7.49 o
   5   1   4      255.44      251.12      4.40 o
   6   1   4       72.23       75.08      2.97 o
   7   1   4       49.11       45.53      2.07 o
  -8   2   4       97.16       98.41      3.59 o
  -7   2   4       55.15       49.67      1.74 o
  -6   2   4      420.05      394.34      5.41 o
  -5   2   4       33.48       36.95      1.34 o
  -4   2   4       56.88       56.23      1.98 o
  -3   2   4      509.11      512.80      7.54 o
  -2   2   4     1175.51     1128.63     13.05 o
  -1   2   4      529.48      503.33      9.78 o
   0   2   4      686.02      676.27     15.30 o
   1   2   4     2360.73     2404.09     69.94 o
   2   2   4      625.90      619.21     13.27 o
   3   2   4      142.21      155.85      4.20 o
   4   2   4      181.96      179.52      3.45 o
   5   2   4      336.66      341.58     22.77 o
   6   2   4       41.05       43.25      1.71 o
   7   2   4       74.23       73.84      4.33 o
  -8   3   4       27.02       29.60      1.36 o
  -7   3   4      106.61      108.97      3.38 o
  -6   3   4       39.94       43.83      1.92 o
  -5   3   4      236.53      232.91      3.93 o
  -4   3   4        1.60        1.27      0.50 o
  -3   3   4      824.03      805.19      7.77 o
  -2   3   4      562.26      582.20     12.74 o
  -1   3   4     1761.01     1725.01      7.47 o
   0   3   4     3227.91     3045.10    329.11 o
   1   3   4      420.33      428.65     10.92 o
   2   3   4      574.45      590.15     11.76 o
   3   3   4        3.63        5.38      1.02 o
   4   3   4      541.51      549.24     22.57 o
   5   3   4       20.21       20.80      0.97 o
   6   3   4      207.53      211.49     13.67 o
   7   3   4      112.97      113.23      3.81 o
  -8   4   4       38.79       41.95      2.10 o
  -7   4   4       42.18       39.22      1.74 o
  -6   4   4      265.76      251.53      4.57 o
  -5   4   4      138.50      131.79      4.65 o
  -4   4   4      480.37      474.05      5.13 o
  -3   4   4      114.29      111.84      2.64 o
  -2   4   4      607.82      620.49      4.95 o
  -1   4   4      312.69      322.46      9.23 o
   0   4   4       52.48       59.15      1.64 o
   1   4   4     1045.33     1074.56      6.48 o
   2   4   4      100.66      106.64      2.43 o
   3   4   4      913.47      905.27     59.47 o
   4   4   4      127.20      128.98     12.13 o
   5   4   4      364.06      370.36     18.62 o
   6   4   4      124.39      134.32      7.23 o
   7   4   4        0.95       -0.41      3.00 o
  -8   5   4       74.57       87.31      5.81 o
  -7   5   4       69.71       68.17      2.44 o
  -6   5   4        7.07        7.10      0.53 o
  -5   5   4      521.89      527.23      5.94 o
  -4   5   4      136.80      140.16      3.03 o
  -3   5   4     1325.26     1274.23     33.04 o
  -2   5   4      126.19      130.78      2.55 o
  -1   5   4      473.30      485.24      4.42 o
   0   5   4      110.50      111.12      3.32 o
   1   5   4       80.71       84.67      3.21 o
   2   5   4      912.98      920.67     20.28 o
   3   5   4       15.41       18.90      0.86 o
   4   5   4      584.15      582.90     30.30 o
   5   5   4        0.45        0.78      1.36 o
   6   5   4        1.22        0.97      1.68 o
   7   5   4       35.09       40.53      1.84 o
  -8   6   4       28.06       32.11      2.18 o
  -7   6   4        6.00        6.76      0.54 o
  -6   6   4       43.61       42.29      1.61 o
  -5   6   4       17.41       19.09      0.84 o
  -4   6   4      965.63      934.89      7.51 o
  -3   6   4      215.21      214.67      5.54 o
  -2   6   4      454.65      462.51      4.76 o
  -1   6   4        1.23        4.88      2.48 o
   0   6   4        9.33       10.28      0.38 o
   1   6   4      138.97      137.76      2.71 o
   2   6   4       41.32       46.04      1.62 o
   3   6   4      564.34      587.22     21.99 o
   4   6   4       10.44       10.99      0.96 o
   5   6   4       50.12       50.46      1.73 o
   6   6   4       24.72       27.40      1.23 o
   7   6   4        7.94        7.27      0.63 o
  -7   7   4       76.22       80.14      3.38 o
  -6   7   4       38.63       37.94      1.53 o
  -5   7   4      308.92      310.84      5.17 o
  -4   7   4      144.16      137.66      3.23 o
  -3   7   4      318.62      314.61      4.38 o
  -2   7   4       30.19       36.63      1.39 o
  -1   7   4      197.96      198.34      3.25 o
   0   7   4      141.35      140.09      6.60 o
   1   7   4      113.93      114.98      5.45 o
   2   7   4      926.53      924.95     33.51 o
   3   7   4       36.00       36.92      3.18 o
   4   7   4      156.77      163.97      7.96 o
   5   7   4       11.48       12.33      0.55 o
   6   7   4        9.56       10.37      1.39 o
  -7   8   4       30.73       30.63      1.18 o
  -6   8   4      139.01      142.90      3.91 o
  -5   8   4       23.24       22.88      1.05 o
  -4   8   4      347.39      349.42     13.40 o
  -3   8   4       35.47       37.60      1.95 o
  -2   8   4      390.40      403.42      5.09 o
  -1   8   4      328.08      323.41      7.65 o
   0   8   4      125.99      135.19      2.89 o
   1   8   4      420.92      412.63     14.40 o
   2   8   4       30.12       28.31      2.92 o
   3   8   4      413.43      410.98      6.02 o
   4   8   4       14.95       14.98      0.69 o
   5   8   4      317.15      336.36     24.93 o
   6   8   4       63.46       66.36      7.98 o
  -7   9   4       72.79       71.03      3.48 o
  -6   9   4       20.69       23.73      2.14 o
  -5   9   4      109.90      107.01      6.38 o
  -4   9   4       33.46       32.39      1.46 o
  -3   9   4      295.22      290.96      4.61 o
  -2   9   4      183.01      183.37      3.62 o
  -1   9   4      395.78      388.06     11.75 o
   0   9   4      975.08      964.74     23.53 o
   1   9   4      210.89      200.65      3.81 o
   2   9   4       97.76       95.33      4.46 o
   3   9   4       32.24       32.84      1.45 o
   4   9   4      120.31      116.49      3.41 o
   5   9   4       55.90       58.45      3.28 o
   6   9   4       78.05       82.83      2.84 o
  -6  10   4       68.80       82.21      3.35 o
  -5  10   4       40.86       41.91      1.77 o
  -4  10   4       65.84       64.99      2.66 o
  -3  10   4      138.31      140.65      5.05 o
  -2  10   4      252.40      245.61      4.37 o
  -1  10   4      364.80      364.60      5.06 o
   0  10   4      167.13      161.66      3.51 o
   1  10   4      203.29      204.12      6.54 o
   2  10   4      184.26      187.65      4.48 o
   3  10   4       62.84       63.15      6.86 o
   4  10   4       64.35       61.38      4.84 o
   5  10   4      112.19      114.28      9.13 o
  -6  11   4       53.85       55.83      2.27 o
  -5  11   4       81.79       82.04      3.24 o
  -4  11   4        9.76       10.79      0.59 o
  -3  11   4       62.38       67.33      2.69 o
  -2  11   4      202.06      207.57      6.82 o
  -1  11   4       90.39       92.40      2.88 o
   0  11   4       62.08       60.46      2.52 o
   1  11   4      384.16      379.22      8.49 o
   2  11   4      164.75      158.53      8.70 o
   3  11   4       20.46       20.72      1.52 o
   4  11   4       51.03       48.76      1.95 o
   5  11   4       49.30       47.47      2.15 o
  -5  12   4       80.49       85.20      3.50 o
  -4  12   4       79.57       83.06      3.25 o
  -3  12   4       68.14       67.43      2.04 o
  -2  12   4       24.29       26.01      0.99 o
  -1  12   4       81.70       85.46      3.87 o
   0  12   4      108.84      104.96      3.19 o
   1  12   4       42.11       39.73      2.68 o
   2  12   4       49.43       45.28      4.69 o
   3  12   4       41.08       44.12      3.85 o
   4  12   4      123.44      138.26      8.00 o
  -4  13   4        8.45       10.25      3.84 o
  -3  13   4       28.66       28.93      1.30 o
  -2  13   4      117.19      116.59      8.89 o
  -1  13   4      194.50      192.48      6.55 o
   0  13   4      159.16      160.37      4.08 o
   1  13   4      105.59      106.93      3.47 o
   2  13   4       69.52       66.01      4.05 o
   3  13   4       33.69       32.52      1.52 o
  -4  14   4       30.39       30.84      1.88 o
  -3  14   4       26.10       24.64      0.93 o
  -2  14   4       84.73       77.39      2.94 o
  -1  14   4       88.39       88.91      3.42 o
   0  14   4       36.02       34.15      1.34 o
   1  14   4       78.32       72.03      2.31 o
   2  14   4       27.90       26.99      0.93 o
   3  14   4        9.72        9.23      0.89 o
  -2  15   4        9.89        7.27      3.63 o
  -1  15   4       53.51       49.60      1.92 o
   0  15   4      136.31      127.36      4.16 o
   1  15   4       14.32       13.29      0.68 o
  -8   0   5       29.36       30.49      1.38 o
  -7   0   5        4.66        1.84      1.71 o
  -6   0   5       12.62       12.26      0.55 o
  -5   0   5      238.89      220.71      3.96 o
  -4   0   5      283.43      284.99      7.37 o
  -3   0   5      254.55      262.40      4.49 o
  -2   0   5      521.18      543.82      4.66 o
  -1   0   5     1167.48     1249.68     14.78 o
   0   0   5       16.20       19.39      0.73 o
   1   0   5        0.13       -0.37      0.94 o
   2   0   5      449.02      443.36     11.65 o
   3   0   5      460.76      458.34      5.11 o
   4   0   5       19.85       18.82      0.80 o
   5   0   5       53.22       53.15      1.75 o
   6   0   5      169.37      176.52      4.57 o
   7   0   5        8.60       11.73      0.69 o
  -8   1   5       28.53       29.08      1.44 o
  -7   1   5       90.31       92.72      3.27 o
  -6   1   5      166.22      168.85      3.80 o
  -5   1   5       28.68       32.34      1.40 o
  -4   1   5      308.34      292.10      9.50 o
  -3   1   5     1311.35     1279.59      7.83 o
  -2   1   5      709.24      712.79      5.37 o
  -1   1   5      729.72      748.34     18.13 o
   0   1   5      780.52      792.19      5.48 o
   1   1   5      358.48      379.34      4.00 o
   2   1   5      106.96      101.59      4.37 o
   3   1   5       29.78       28.72      1.27 o
   4   1   5      450.62      454.75      5.60 o
   5   1   5      227.55      239.13      5.66 o
   6   1   5       48.62       53.24      1.94 o
   7   1   5       43.00       45.23      2.21 o
  -8   2   5       34.31       35.56      1.68 o
  -7   2   5       55.32       54.36      1.97 o
  -6   2   5       21.71       21.24      0.84 o
  -5   2   5      221.02      218.73      4.95 o
  -4   2   5      503.36      515.69      5.39 o
  -3   2   5      904.31      912.72     10.87 o
  -2   2   5     1413.23     1431.53      7.63 o
  -1   2   5      901.84      918.00     10.52 o
   0   2   5      343.89      352.55      4.44 o
   1   2   5      174.55      183.46      2.89 o
   2   2   5      360.93      379.66      4.79 o
   3   2   5      303.05      314.20      5.07 o
   4   2   5      358.86      365.02      5.44 o
   5   2   5      178.10      181.45      6.81 o
   6   2   5      107.86      109.18      3.59 o
   7   2   5       35.62       35.34      1.57 o
  -8   3   5      155.53      162.04      5.45 o
  -7   3   5        9.84       12.52      4.85 o
  -6   3   5      242.07      235.48      4.51 o
  -5   3   5      126.30      123.45      3.14 o
  -4   3   5      154.99      152.94      3.18 o
  -3   3   5       68.34       65.44      3.13 o
  -2   3   5     1107.74     1125.92     14.77 o
  -1   3   5      471.09      463.87      4.43 o
   0   3   5      192.15      185.23      2.89 o
   1   3   5     1074.29     1102.21     16.26 o
   2   3   5      131.41      124.26      2.72 o
   3   3   5      289.92      307.47     17.44 o
   4   3   5      125.69      130.15      3.28 o
   5   3   5      377.27      390.11     21.15 o
   6   3   5       39.42       41.69      2.54 o
   7   3   5        1.51        2.62      0.55 o
  -8   4   5       26.04       25.82      1.16 o
  -7   4   5       81.18       82.70      3.30 o
  -6   4   5       15.27       16.94      1.90 o
  -5   4   5      553.91      544.11      6.23 o
  -4   4   5       42.65       41.69      2.16 o
  -3   4   5      357.07      373.47      5.03 o
  -2   4   5      566.17      568.52      7.91 o
  -1   4   5      124.66      131.38      4.14 o
   0   4   5      701.97      700.29      7.02 o
   1   4   5      185.70      216.56      3.32 o
   2   4   5      748.92      765.58     18.47 o
   3   4   5      121.74      121.63      2.93 o
   4   4   5      274.82      287.97     10.45 o
   5   4   5      103.49      105.55      6.25 o
   6   4   5       28.36       28.88      1.17 o
  -8   5   5       28.40       25.93      1.25 o
  -7   5   5        5.89        5.87      0.57 o
  -6   5   5      206.72      216.00      5.19 o
  -5   5   5       56.66       55.72      1.70 o
  -4   5   5      299.91      298.65      4.46 o
  -3   5   5       11.31       11.74      0.56 o
  -2   5   5       32.35       32.50      1.19 o
  -1   5   5      148.37      166.12      2.94 o
   0   5   5      104.63      103.38      2.44 o
   1   5   5     1429.46     1434.93     53.36 o
   2   5   5       99.16      109.20      5.12 o
   3   5   5      121.54      130.05      5.87 o
   4   5   5       17.54       18.54      1.95 o
   5   5   5      106.49      108.27      5.59 o
   6   5   5       36.05       42.73      1.53 o
  -7   6   5      100.74      110.07      3.71 o
  -6   6   5       15.94       17.14      0.71 o
  -5   6   5      514.79      533.81     16.11 o
  -4   6   5       18.58       18.29      0.83 o
  -3   6   5      106.97      111.28      4.65 o
  -2   6   5      176.71      170.72      3.24 o
  -1   6   5       18.66       20.32      1.22 o
   0   6   5      343.98      362.92      4.46 o
   1   6   5      168.22      166.80      4.33 o
   2   6   5     1824.27     1802.77     51.55 o
   3   6   5       43.35       45.02      1.52 o
   4   6   5        6.84        7.32      0.74 o
   5   6   5       25.73       28.43      2.55 o
   6   6   5       12.64       12.51      0.89 o
  -7   7   5        5.96        7.02      0.60 o
  -6   7   5      195.22      201.32      6.93 o
  -5   7   5        5.36        6.43      0.84 o
  -4   7   5      298.80      312.05      4.91 o
  -3   7   5      104.35      107.35      2.89 o
  -2   7   5       86.05       96.34      2.67 o
  -1   7   5       63.32       72.24      2.27 o
   0   7   5       17.95       18.47      0.84 o
   1   7   5     1134.54     1135.53     50.79 o
   2   7   5       44.11       48.32      1.54 o
   3   7   5      190.81      196.49      4.81 o
   4   7   5       10.16       10.54      0.50 o
   5   7   5       69.25       69.94      2.49 o
   6   7   5       51.44       55.69      6.12 o
  -7   8   5      113.71      125.08     10.04 o
  -6   8   5       11.45       11.15      0.60 o
  -5   8   5      175.76      178.47      7.53 o
  -4   8   5        5.99        6.53      0.96 o
  -3   8   5       69.72       73.27      2.52 o
  -2   8   5      168.57      188.11      5.80 o
  -1   8   5       78.22       77.53      2.53 o
   0   8   5      429.32      442.96      5.34 o
   1   8   5        9.25        7.75      0.41 o
   2   8   5      322.08      313.76     13.13 o
   3   8   5       65.37       63.08      3.52 o
   4   8   5      234.25      234.43      9.38 o
   5   8   5      113.23      115.96      9.67 o
   6   8   5       33.85       35.38      4.38 o
  -6   9   5       46.14       47.79      2.61 o
  -5   9   5        3.16        0.95      1.63 o
  -4   9   5       82.06       83.84      2.85 o
  -3   9   5      116.23      121.28      6.66 o
  -2   9   5      494.43      493.56     15.59 o
  -1   9   5      502.30      497.02     14.18 o
   0   9   5       57.80       65.71      2.45 o
   1   9   5      198.45      201.80     11.10 o
   2   9   5       48.59       47.11      1.63 o
   3   9   5      137.77      139.45      9.31 o
   4   9   5       30.00       32.17      2.00 o
   5   9   5      164.24      168.27     13.00 o
  -6  10   5        4.94        4.18      0.80 o
  -5  10   5       58.52       58.74      2.08 o
  -4  10   5      103.67      106.70      3.36 o
  -3  10   5       95.78       95.71      3.10 o
  -2  10   5      273.42      274.50      4.70 o
  -1  10   5      224.59      213.39      8.60 o
   0  10   5      145.62      151.52      6.24 o
   1  10   5       37.07       37.86      2.41 o
   2  10   5      105.19      109.56      3.27 o
   3  10   5      114.73      119.98      7.02 o
   4  10   5       68.10       70.60      5.60 o
   5  10   5       47.64       50.31      4.43 o
  -5  11   5        0.29        0.93      1.73 o
  -4  11   5       92.21       91.92      3.32 o
  -3  11   5      235.81      233.37      4.79 o
  -2  11   5       43.23       41.61      1.62 o
  -1  11   5        8.90        8.62      0.78 o
   0  11   5       91.94       95.08      3.79 o
   1  11   5       56.92       54.23      5.31 o
   2  11   5       45.48       45.56      1.72 o
   3  11   5       35.36       34.98      3.11 o
   4  11   5       95.26       94.47      3.79 o
  -5  12   5       72.63       74.14      2.59 o
  -4  12   5       96.53      102.14      8.68 o
  -3  12   5       17.54       18.48      0.85 o
  -2  12   5       53.59       51.76      2.34 o
  -1  12   5      158.30      149.20      7.80 o
   0  12   5       20.81       20.88      0.81 o
   1  12   5       14.88       17.78      1.18 o
   2  12   5      116.75      113.45     11.28 o
   3  12   5      166.25      170.33     16.09 o
   4  12   5        2.10        2.95      0.74 o
  -4  13   5       44.30       41.78      1.69 o
  -3  13   5      131.14      131.20      4.76 o
  -2  13   5       83.74       81.30      3.30 o
  -1  13   5       47.02       47.16      2.07 o
   0  13   5       69.54       64.39      3.09 o
   1  13   5       32.47       31.36      1.20 o
   2  13   5        5.99        2.11      1.90 o
   3  13   5       17.86       17.21      1.23 o
  -3  14   5      120.33      118.57      4.22 o
  -2  14   5      105.39      106.48      4.79 o
  -1  14   5       72.36       69.68      2.26 o
   0  14   5       81.63       80.54      3.32 o
   1  14   5       25.88       27.08      1.50 o
   2  14   5        4.11        1.04      1.89 o
  -8   0   6       44.33       43.01      1.82 o
  -7   0   6       35.88       33.00      1.37 o
  -6   0   6      110.16      111.70      5.64 o
  -5   0   6      703.29      694.35      8.93 o
  -4   0   6      119.45      113.16      6.74 o
  -3   0   6      109.94      104.67      2.81 o
  -2   0   6       35.49       36.03      1.74 o
  -1   0   6        9.15        8.71      0.35 o
   0   0   6        5.98        5.47      0.49 o
   1   0   6      374.08      369.80      4.38 o
   2   0   6      857.51      853.51     18.83 o
   3   0   6      386.16      372.87     14.77 o
   4   0   6       48.49       46.37      3.83 o
   5   0   6      122.95      129.43      3.63 o
   6   0   6        5.26        5.39      0.61 o
  -8   1   6       12.69       13.53      0.66 o
  -7   1   6       17.39       19.99      0.94 o
  -6   1   6       63.82       71.77      3.02 o
  -5   1   6      305.04      301.80      4.74 o
  -4   1   6      120.97      113.56      4.50 o
  -3   1   6       94.86      100.25      2.52 o
  -2   1   6      262.15      266.39      3.68 o
  -1   1   6      206.27      194.63      3.10 o
   0   1   6      179.51      184.35      3.05 o
   1   1   6      511.23      506.83      5.69 o
   2   1   6      767.16      765.47      6.57 o
   3   1   6        4.19        4.69      0.38 o
   4   1   6      105.07      104.84      3.09 o
   5   1   6       67.88       73.52      2.90 o
   6   1   6       70.12       69.88      2.30 o
  -8   2   6       94.90       98.45      7.73 o
  -7   2   6        0.87        1.38      1.54 o
  -6   2   6       62.14       59.85      2.73 o
  -5   2   6      219.99      207.94      8.29 o
  -4   2   6      423.13      395.66      8.67 o
  -3   2   6      206.62      222.81      4.06 o
  -2   2   6      405.22      393.37      8.06 o
  -1   2   6      502.90      507.06      6.50 o
   0   2   6       46.39       53.43      2.12 o
   1   2   6      244.86      247.26      3.70 o
   2   2   6      274.52      277.17      7.99 o
   3   2   6      756.44      746.27     15.84 o
   4   2   6       57.06       53.64      1.71 o
   5   2   6       29.91       30.72      1.41 o
   6   2   6       21.30       23.14      1.34 o
  -8   3   6        0.32        1.89      0.78 o
  -7   3   6       89.27       93.68      3.41 o
  -6   3   6       64.60       66.02      2.23 o
  -5   3   6      411.17      395.86      9.86 o
  -4   3   6       27.56       25.45      1.12 o
  -3   3   6      250.67      246.99      3.87 o
  -2   3   6     1606.35     1565.65      8.87 o
  -1   3   6       20.92       20.67      1.13 o
   0   3   6       71.78       79.68      2.21 o
   1   3   6      158.49      166.52      3.62 o
   2   3   6      518.70      523.01      9.12 o
   3   3   6       68.78       72.64      2.52 o
   4   3   6      171.62      165.92      3.85 o
   5   3   6      311.72      311.96      8.19 o
   6   3   6        7.75        9.65      1.22 o
  -7   4   6       10.66       11.66      0.62 o
  -6   4   6      215.20      210.93      7.05 o
  -5   4   6       11.83       12.06      0.56 o
  -4   4   6      419.26      404.32      5.23 o
  -3   4   6       29.59       30.00      1.26 o
  -2   4   6      408.75      418.93      7.05 o
  -1   4   6     1078.39     1052.21      7.39 o
   0   4   6      527.67      550.36      5.43 o
   1   4   6      594.06      622.19     20.65 o
   2   4   6       48.41       49.81      1.72 o
   3   4   6      252.31      248.90      4.33 o
   4   4   6      110.52      112.40      3.23 o
   5   4   6        3.53        3.32      0.50 o
   6   4   6       68.08       73.98      2.33 o
  -7   5   6       89.29       95.32      3.59 o
  -6   5   6        7.99        7.25      0.52 o
  -5   5   6      118.10      116.63      7.10 o
  -4   5   6       23.43       21.91      0.92 o
  -3   5   6       22.29       24.51      3.05 o
  -2   5   6      410.67      405.95     11.76 o
  -1   5   6      376.74      381.72      4.68 o
   0   5   6      727.74      723.24     15.12 o
   1   5   6       25.69       26.65      1.73 o
   2   5   6      244.40      244.08      7.36 o
   3   5   6       56.81       57.67      3.45 o
   4   5   6       50.10       47.64      1.73 o
   5   5   6      144.25      141.10      9.88 o
   6   5   6      102.59      112.74      7.04 o
  -7   6   6       25.64       28.10      1.06 o
  -6   6   6      149.57      159.14      4.14 o
  -5   6   6       16.53       18.43      0.83 o
  -4   6   6       38.82       36.35      1.42 o
  -3   6   6       76.86       78.66      2.53 o
  -2   6   6       45.31       42.83      1.38 o
  -1   6   6      590.29      590.92     17.44 o
   0   6   6      186.65      184.15      3.47 o
   1   6   6      373.32      375.48     16.50 o
   2   6   6       65.93       63.43      2.43 o
   3   6   6        7.20        7.78      1.03 o
   4   6   6       58.16       60.58      1.90 o
   5   6   6       27.70       29.45      1.91 o
   6   6   6      196.95      202.11     15.85 o
  -7   7   6       86.36       92.40      3.71 o
  -6   7   6        0.48        1.72      0.65 o
  -5   7   6      125.87      129.95      5.92 o
  -4   7   6       23.63       24.95      0.99 o
  -3   7   6       94.25       94.34      2.79 o
  -2   7   6      292.60      297.14      4.58 o
  -1   7   6      393.22      380.17      4.99 o
   0   7   6      416.55      406.60      6.33 o
   1   7   6       10.38       10.22      0.91 o
   2   7   6      236.76      231.82     15.83 o
   3   7   6       40.22       41.71      3.63 o
   4   7   6       75.09       71.80      3.63 o
   5   7   6      201.87      204.31     12.22 o
  -6   8   6       62.91       63.07      6.28 o
  -5   8   6        0.78        1.95      0.61 o
  -4   8   6      241.35      239.57      4.62 o
  -3   8   6      139.34      143.14      3.51 o
  -2   8   6       42.47       40.92      1.52 o
  -1   8   6      714.04      687.86     31.39 o
   0   8   6       93.85       93.39      3.00 o
   1   8   6       47.65       48.57      2.05 o
   2   8   6       15.50       16.68      0.85 o
   3   8   6      153.07      137.87      3.76 o
   4   8   6       66.48       67.63      2.71 o
   5   8   6       11.59       12.04      0.90 o
  -6   9   6       32.02       37.48      1.45 o
  -5   9   6       85.50       89.23      3.32 o
  -4   9   6       16.40       17.05      0.76 o
  -3   9   6      234.67      232.57      4.54 o
  -2   9   6      377.32      384.14      5.56 o
  -1   9   6       56.20       53.77      3.44 o
   0   9   6       21.23       20.48      0.97 o
   1   9   6       28.98       27.91      1.19 o
   2   9   6      220.38      219.80      9.17 o
   3   9   6       59.18       62.61      4.10 o
   4   9   6       47.03       46.08      1.89 o
   5   9   6       81.54       87.34     10.93 o
  -6  10   6       37.15       37.94      1.53 o
  -5  10   6       95.14      103.68      3.89 o
  -4  10   6      134.86      133.08      3.93 o
  -3  10   6       53.51       49.96      1.79 o
  -2  10   6       81.08       76.44      4.16 o
  -1  10   6       93.72       92.43      2.97 o
   0  10   6        2.27        2.63      0.56 o
   1  10   6       83.65       79.26      3.23 o
   2  10   6      108.40      109.26      5.28 o
   3  10   6      135.29      124.85     15.52 o
   4  10   6       31.87       36.83      3.20 o
  -5  11   6       84.88       90.53      3.60 o
  -4  11   6      107.60      110.07      3.78 o
  -3  11   6       23.87       21.64      0.91 o
  -2  11   6       33.10       31.12      1.49 o
  -1  11   6       56.57       55.04      1.85 o
   0  11   6       26.00       26.63      1.05 o
   1  11   6      124.45      118.45      3.58 o
   2  11   6      144.24      138.83      9.32 o
   3  11   6       20.55       18.97      0.77 o
  -4  12   6       45.93       50.01      2.13 o
  -3  12   6       28.58       28.17      2.07 o
  -2  12   6       12.35       12.47      0.58 o
  -1  12   6        3.20        2.36      0.66 o
   0  12   6       15.77       15.21      0.72 o
   1  12   6       82.06       77.40      2.63 o
   2  12   6       66.49       62.80      2.64 o
   3  12   6       85.78       84.78      4.48 o
  -3  13   6       14.55       15.17      0.76 o
  -2  13   6       27.20       28.77      1.20 o
  -1  13   6       62.51       61.29      2.83 o
   0  13   6       43.03       39.60      1.89 o
   1  13   6       65.93       60.34      3.09 o
   2  13   6       83.72       83.14      5.63 o
  -1  14   6       97.26       91.94      6.83 o
   0  14   6        6.76        7.22      0.60 o
  -7   0   7      130.89      128.44      4.05 o
  -6   0   7       79.88       96.13      3.19 o
  -5   0   7       74.47       70.16      2.66 o
  -4   0   7        2.11        1.23      0.50 o
  -3   0   7       85.71       78.02      6.18 o
  -2   0   7       28.79       29.66      1.31 o
  -1   0   7       11.79       12.23      0.48 o
   0   0   7      895.83      886.49      7.04 o
   1   0   7      409.23      382.88      5.96 o
   2   0   7      140.64      141.45      3.28 o
   3   0   7        6.57        7.06      0.46 o
   4   0   7       58.57       55.27      1.80 o
   5   0   7       46.75       46.82      2.96 o
   6   0   7        0.25       -0.03      1.95 o
  -7   1   7       41.45       43.27      1.71 o
  -6   1   7      114.69      122.32      3.63 o
  -5   1   7      199.76      197.50      4.14 o
  -4   1   7      175.50      172.25      4.04 o
  -3   1   7      208.35      210.99      3.76 o
  -2   1   7       67.32       72.40      4.00 o
  -1   1   7      430.93      425.22      8.26 o
   0   1   7       67.31       76.40      2.37 o
   1   1   7      510.49      522.08     19.83 o
   2   1   7       99.45       98.04      2.83 o
   3   1   7      229.68      230.60      4.30 o
   4   1   7      106.77      107.44      3.41 o
   5   1   7        2.63        2.69      0.67 o
   6   1   7      174.00      181.73      4.91 o
  -7   2   7       59.24       63.98      2.22 o
  -6   2   7       13.59       14.24      0.88 o
  -5   2   7      213.44      230.01      4.42 o
  -4   2   7      150.51      149.78      3.42 o
  -3   2   7      181.23      176.77      6.95 o
  -2   2   7      219.84      228.36      3.79 o
  -1   2   7       75.68       74.71      2.36 o
   0   2   7      172.98      169.97      3.58 o
   1   2   7       24.75       25.77      0.98 o
   2   2   7      351.56      353.98      4.95 o
   3   2   7      290.08      275.36      7.99 o
   4   2   7       68.40       72.78      2.81 o
   5   2   7       86.05       90.22      3.43 o
   6   2   7       14.42       15.97      0.80 o
  -7   3   7        3.18        3.17      0.57 o
  -6   3   7       64.69       69.28      2.37 o
  -5   3   7       92.19       99.43      8.65 o
  -4   3   7      562.80      547.00     10.83 o
  -3   3   7      278.87      281.79      7.85 o
  -2   3   7      107.34      108.31      2.80 o
  -1   3   7      410.10      391.64      4.89 o
   0   3   7      230.47      224.39      5.18 o
   1   3   7      215.42      217.29      3.88 o
   2   3   7      101.70      101.83      2.92 o
   3   3   7      233.26      240.56      4.45 o
   4   3   7      153.84      144.17      3.86 o
   5   3   7       65.72       63.32      2.15 o
  -7   4   7       61.89       69.91      3.28 o
  -6   4   7        0.69        1.05      0.64 o
  -5   4   7       36.00       40.72      1.60 o
  -4   4   7      298.99      283.88      4.77 o
  -3   4   7       96.32      103.54      3.75 o
  -2   4   7      362.18      364.60      4.85 o
  -1   4   7       69.61       68.85      3.47 o
   0   4   7      104.54      108.39      2.85 o
   1   4   7        6.85        6.80      0.57 o
   2   4   7      242.13      241.21      4.29 o
   3   4   7      165.01      166.15      4.61 o
   4   4   7       94.07       98.39      3.23 o
   5   4   7       86.82       87.25      3.54 o
  -7   5   7       10.29       11.45      0.64 o
  -6   5   7       13.91       14.84      0.60 o
  -5   5   7      116.90      120.80      3.52 o
  -4   5   7       45.04       44.01      1.62 o
  -3   5   7      152.64      143.75      3.48 o
  -2   5   7      361.13      363.94      9.17 o
  -1   5   7      930.63      930.19      7.76 o
   0   5   7       67.71       66.47      2.36 o
   1   5   7       14.17       15.43      0.62 o
   2   5   7      492.89      483.08     13.12 o
   3   5   7       47.05       46.01      1.66 o
   4   5   7       35.68       35.11      1.51 o
   5   5   7       47.16       47.41      2.06 o
  -7   6   7       65.37       65.20      3.24 o
  -6   6   7        7.62        9.45      1.53 o
  -5   6   7        0.23        0.96      0.60 o
  -4   6   7      192.73      183.06      4.07 o
  -3   6   7       10.33       11.29      1.43 o
  -2   6   7      356.78      367.88      5.22 o
  -1   6   7       54.90       56.80      2.44 o
   0   6   7      348.95      337.34      6.91 o
   1   6   7       82.82       79.96      2.69 o
   2   6   7        9.63        9.84      3.84 o
   3   6   7      100.97       88.76      3.79 o
   4   6   7       59.85       60.03      2.05 o
   5   6   7       76.31       78.13      8.71 o
  -6   7   7       11.09       11.71      0.62 o
  -5   7   7       75.94       74.92      3.53 o
  -4   7   7       74.30       76.86      3.05 o
  -3   7   7      319.73      307.42      5.22 o
  -2   7   7       80.75       81.67      2.87 o
  -1   7   7      487.64      476.26     10.45 o
   0   7   7       46.81       47.73      1.59 o
   1   7   7       17.17       16.87      1.31 o
   2   7   7       59.03       61.61      3.46 o
   3   7   7       96.11       99.19      3.33 o
   4   7   7       29.91       29.98      1.22 o
   5   7   7       78.01       76.87      3.63 o
  -6   8   7        5.32        7.54      2.13 o
  -5   8   7       90.77       99.51      5.20 o
  -4   8   7      176.71      173.87      4.21 o
  -3   8   7       58.68       58.18      1.83 o
  -2   8   7      190.46      187.76      7.34 o
  -1   8   7      179.49      175.84      5.33 o
   0   8   7      126.81      123.98      3.43 o
   1   8   7        4.21        3.64      1.80 o
   2   8   7      203.18      189.62      8.87 o
   3   8   7       93.19       90.53      3.36 o
   4   8   7       22.17       23.69      1.27 o
  -5   9   7       43.76       48.21      2.41 o
  -4   9   7      113.08      112.13      3.61 o
  -3   9   7      121.35      121.49      3.59 o
  -2   9   7        5.91        5.55      1.62 o
  -1   9   7       91.66       91.24      3.06 o
   0   9   7       91.12       88.02      3.09 o
   1   9   7      123.54      117.55      7.76 o
   2   9   7       30.06       32.15      1.50 o
   3   9   7      148.86      153.64     11.09 o
   4   9   7       52.22       51.10      1.92 o
  -5  10   7       64.49       61.10      2.27 o
  -4  10   7       38.25       37.05      1.69 o
  -3  10   7       12.09       11.45      0.60 o
  -2  10   7       18.32       17.84      0.73 o
  -1  10   7        7.01        7.25      0.50 o
   0  10   7      175.58      181.88      4.23 o
   1  10   7       28.24       30.43      1.40 o
   2  10   7      128.22      123.40      4.17 o
   3  10   7       60.80       64.82      3.33 o
  -4  11   7       46.70       48.56      2.04 o
  -3  11   7       14.25       14.90      0.69 o
  -2  11   7       15.12       14.63      0.71 o
  -1  11   7      159.39      151.35      4.19 o
   0  11   7       23.60       25.07      2.18 o
   1  11   7       94.27       93.64      3.48 o
   2  11   7       37.17       35.29      1.65 o
  -3  12   7       15.76       14.33      0.69 o
  -2  12   7        2.41        0.78      1.77 o
  -1  12   7        3.27        3.41      0.75 o
   0  12   7      179.97      169.42      5.67 o
   1  12   7       46.28       42.28      1.61 o
  -1  13   7       63.08       57.58      3.04 o
   0  13   7       10.17        9.96      0.63 o
  -7   0   8        8.05        8.96      0.63 o
  -6   0   8       34.92       34.23      1.80 o
  -5   0   8        3.61        4.23      1.12 o
  -4   0   8        3.88        3.60      0.45 o
  -3   0   8      144.44      154.89     10.48 o
  -2   0   8        1.59        3.14      1.52 o
  -1   0   8     1085.35     1039.86      8.37 o
   0   0   8        3.78        4.72      0.42 o
   1   0   8      167.25      165.67      3.62 o
   2   0   8        0.14       -0.52      1.34 o
   3   0   8        6.36        6.51      1.06 o
   4   0   8      151.76      139.28      4.00 o
   5   0   8        6.41        5.83      3.89 o
  -7   1   8       95.78       93.58      4.91 o
  -6   1   8        3.97        3.73      0.70 o
  -5   1   8        0.94        2.04      1.54 o
  -4   1   8      127.49      139.96      3.82 o
  -3   1   8       31.27       33.07      1.34 o
  -2   1   8      299.28      293.73     10.51 o
  -1   1   8      169.38      160.17      3.50 o
   0   1   8      762.42      696.20     15.01 o
   1   1   8       41.55       40.40      1.56 o
   2   1   8       25.86       27.17      1.12 o
   3   1   8       75.69       77.05      2.91 o
   4   1   8        5.16        4.23      0.61 o
   5   1   8      135.97      136.83      5.44 o
  -7   2   8       15.37       15.19      0.77 o
  -6   2   8       87.92       83.75      3.31 o
  -5   2   8       95.34      104.79      3.39 o
  -4   2   8        8.83        8.52      0.49 o
  -3   2   8      235.63      225.97      9.27 o
  -2   2   8       20.03       21.99      1.01 o
  -1   2   8      504.30      518.21      5.99 o
   0   2   8       32.44       34.41      1.54 o
   1   2   8      267.83      262.95      5.00 o
   2   2   8      154.96      158.22      5.46 o
   3   2   8       31.61       32.23      1.25 o
   4   2   8       58.63       58.92      2.07 o
   5   2   8        2.80        3.82      0.57 o
  -7   3   8       78.59       87.51      7.00 o
  -6   3   8        1.82        2.16      0.74 o
  -5   3   8       84.15       85.82      3.18 o
  -4   3   8      328.14      333.44      5.34 o
  -3   3   8      112.61      112.59      3.95 o
  -2   3   8       99.18      101.93      2.92 o
  -1   3   8       32.18       36.22      1.81 o
   0   3   8      269.52      271.06      4.51 o
   1   3   8       74.89       76.17      4.00 o
   2   3   8       64.61       67.53      2.64 o
   3   3   8      119.73      120.70      3.54 o
   4   3   8       44.04       42.73      1.68 o
   5   3   8       19.56       22.26      0.89 o
  -6   4   8       56.59       58.68      2.41 o
  -5   4   8      166.50      178.53      4.33 o
  -4   4   8       66.10       64.17      2.22 o
  -3   4   8      145.91      142.21      5.67 o
  -2   4   8      195.17      189.17      3.91 o
  -1   4   8       45.73       48.72      1.61 o
   0   4   8       89.15       88.97      4.10 o
   1   4   8       97.88      100.06      4.25 o
   2   4   8      200.32      189.52      4.19 o
   3   4   8       34.56       32.87      1.47 o
   4   4   8       35.90       37.59      1.92 o
  -6   5   8       69.47       67.40      2.31 o
  -5   5   8        0.09        0.70      0.69 o
  -4   5   8      238.65      239.97      4.71 o
  -3   5   8      121.51      127.17      4.60 o
  -2   5   8       26.33       27.63      1.48 o
  -1   5   8       31.33       31.19      1.23 o
   0   5   8       65.78       62.40      2.10 o
   1   5   8       95.55       98.64      3.12 o
   2   5   8       57.16       56.46      1.82 o
   3   5   8      146.67      145.78      7.12 o
   4   5   8      169.53      169.44      5.68 o
  -6   6   8        4.49        4.84      2.47 o
  -5   6   8      157.06      154.96      4.27 o
  -4   6   8       66.87       71.44      2.48 o
  -3   6   8      119.69      125.01      3.50 o
  -2   6   8       42.81       40.13      1.63 o
  -1   6   8       46.13       45.63      1.61 o
   0   6   8      293.22      282.19      4.93 o
   1   6   8       19.82       19.33      0.86 o
   2   6   8       78.97       86.69      3.12 o
   3   6   8      189.33      194.12      5.48 o
   4   6   8       32.50       31.39      1.30 o
  -6   7   8       27.86       28.98      1.37 o
  -5   7   8        4.52        1.02      2.00 o
  -4   7   8      163.09      165.11      6.35 o
  -3   7   8      130.05      129.55      3.76 o
  -2   7   8       48.49       45.60      1.69 o
  -1   7   8       38.44       36.38      1.58 o
   0   7   8       35.51       32.14      1.30 o
   1   7   8      109.77      102.13      3.37 o
   2   7   8       21.18       22.31      0.96 o
   3   7   8      110.07      107.15      7.37 o
   4   7   8      119.36      131.31      4.28 o
  -5   8   8       51.82       57.37      2.13 o
  -4   8   8       59.00       63.33      2.11 o
  -3   8   8       64.25       58.32      2.76 o
  -2   8   8       75.12       66.05      2.35 o
  -1   8   8        8.36        8.24      0.48 o
   0   8   8        6.70        7.90      1.44 o
   1   8   8      119.71      121.02      3.75 o
   2   8   8       82.97       76.05      3.09 o
   3   8   8       70.55       68.01      2.27 o
  -5   9   8       39.28       38.38      1.63 o
  -4   9   8      130.47      127.81      4.11 o
  -3   9   8       39.27       35.49      1.45 o
  -2   9   8       16.86       17.81      0.87 o
  -1   9   8        6.41        6.65      0.51 o
   0   9   8      105.99      107.57      4.67 o
   1   9   8       10.54       10.62      0.62 o
   2   9   8       51.98       54.90      2.53 o
   3   9   8      133.55      126.08      4.18 o
  -4  10   8       24.36       24.24      1.02 o
  -3  10   8       32.51       29.85      2.14 o
  -2  10   8        1.76        0.45      2.03 o
  -1  10   8      173.72      174.69      4.53 o
   0  10   8       10.81       10.00      0.60 o
   1  10   8       99.02       85.66      3.67 o
   2  10   8       41.43       40.07      1.58 o
  -3  11   8       10.01       12.90      1.12 o
  -2  11   8       62.67       59.66      2.16 o
  -1  11   8       12.94       13.62      0.65 o
   0  11   8      185.52      171.88      4.67 o
   1  11   8        6.41        7.65      0.59 o
  -6   0   9        0.37        0.58      0.75 o
  -5   0   9        5.31        4.15      1.38 o
  -4   0   9      110.37      115.83      4.05 o
  -3   0   9        8.64        9.82      0.73 o
  -2   0   9      570.02      572.69      8.40 o
  -1   0   9       40.38       38.51      1.60 o
   0   0   9       25.69       29.61      1.29 o
   1   0   9        2.00        1.75      0.80 o
   2   0   9        1.89        2.20      0.63 o
   3   0   9      212.59      201.41      4.74 o
   4   0   9       23.18       22.68      0.95 o
  -6   1   9       64.71       72.96      2.65 o
  -5   1   9       61.34       59.29      1.99 o
  -4   1   9       17.30       19.77      1.33 o
  -3   1   9      443.73      438.18      7.10 o
  -2   1   9       15.69       19.62      0.83 o
  -1   1   9       84.96       90.22      2.98 o
   0   1   9       42.99       41.38      1.55 o
   1   1   9       78.34       77.92      2.87 o
   2   1   9      112.80      101.81      3.36 o
   3   1   9       12.40       11.52      0.59 o
   4   1   9      159.33      160.13      4.47 o
  -6   2   9       18.00       19.20      0.71 o
  -5   2   9       23.90       23.01      0.99 o
  -4   2   9      131.06      122.09      3.65 o
  -3   2   9        4.39        3.92      0.47 o
  -2   2   9      227.50      220.89      4.43 o
  -1   2   9       57.63       54.39      1.71 o
   0   2   9      118.46      116.89      4.21 o
   1   2   9      135.50      126.41      3.59 o
   2   2   9       29.89       26.89      1.19 o
   3   2   9      116.95      120.06      4.67 o
   4   2   9        6.87        7.75      0.61 o
  -6   3   9       53.17       52.31      2.18 o
  -5   3   9       43.99       46.65      1.88 o
  -4   3   9       29.66       30.36      1.21 o
  -3   3   9       59.99       61.00      1.89 o
  -2   3   9       70.03       74.62      5.45 o
  -1   3   9       67.36       68.20      2.75 o
   0   3   9      162.73      162.16      6.20 o
   1   3   9      138.78      136.41      3.69 o
   2   3   9      137.79      138.57      4.68 o
   3   3   9       11.33       10.47      0.78 o
   4   3   9       18.99       21.12      0.89 o
  -6   4   9       52.55       52.72      2.26 o
  -5   4   9       55.40       58.63      2.09 o
  -4   4   9      129.29      129.23      3.87 o
  -3   4   9       43.90       42.59      1.72 o
  -2   4   9       22.40       25.63      1.15 o
  -1   4   9      163.66      156.10      3.85 o
   0   4   9      115.61      111.97      3.41 o
   1   4   9       72.74       73.42      2.93 o
   2   4   9      109.41      109.79      3.54 o
   3   4   9       65.37       66.04      2.86 o
  -5   5   9       38.38       37.63      1.94 o
  -4   5   9       12.10       12.95      0.59 o
  -3   5   9       73.25       69.76      2.39 o
  -2   5   9       36.30       37.33      1.63 o
  -1   5   9       18.54       19.18      0.77 o
   0   5   9      114.63      109.61      3.45 o
   1   5   9      105.69      101.07      3.52 o
   2   5   9       11.06       10.29      0.82 o
   3   5   9       84.03       79.22      2.81 o
  -5   6   9       12.80       15.87      0.65 o
  -4   6   9       33.36       32.11      4.41 o
  -3   6   9       31.08       31.90      1.33 o
  -2   6   9       61.04       57.63      4.30 o
  -1   6   9      120.30      126.90      8.64 o
   0   6   9       77.29       75.16      3.13 o
   1   6   9       42.96       43.78      3.64 o
   2   6   9      128.69      126.60      3.95 o
   3   6   9       15.17       16.14      1.33 o
  -5   7   9       18.02       17.24      0.76 o
  -4   7   9       74.99       78.90      2.67 o
  -3   7   9       52.38       53.19      2.85 o
  -2   7   9        3.61        4.13      0.49 o
  -1   7   9       78.98       72.73      2.52 o
   0   7   9      108.38      104.50      3.49 o
   1   7   9      105.36       99.11      3.61 o
   2   7   9       33.02       34.07      1.35 o
  -4   8   9       72.09       69.05      2.30 o
  -3   8   9        5.59        6.32      0.65 o
  -2   8   9       22.66       23.06      1.12 o
  -1   8   9       35.72       31.08      2.94 o
   0   8   9       85.42       86.06      3.35 o
   1   8   9       28.35       27.24      1.59 o
   2   8   9       56.31       58.59      3.29 o
  -3   9   9       80.97       79.51      3.40 o
  -2   9   9       11.00       11.71      0.67 o
  -1   9   9       79.50       79.31      3.25 o
   0   9   9       30.99       31.80      1.84 o
   1   9   9       49.50       47.21      2.06 o
  -2  10   9       51.28       54.88      2.60 o
  -1  10   9        9.59        8.37      0.63 o
   0  10   9       57.97       55.20      2.13 o
  -5   0  10      224.14      241.61     13.91 o
  -4   0  10        1.54        2.20      0.74 o
  -3   0  10      170.97      172.64      5.14 o
  -2   0  10       14.99       14.19      0.58 o
  -1   0  10       12.14       13.92      0.73 o
   0   0  10        3.22        3.74      0.47 o
   1   0  10        7.33        6.61      0.54 o
   2   0  10      118.36      121.56      3.96 o
   3   0  10       23.40       23.59      1.18 o
  -5   1  10        2.83        1.09      2.14 o
  -4   1  10      215.12      222.45      5.06 o
  -3   1  10       16.85       17.05      0.72 o
  -2   1  10       58.96       59.67      1.94 o
  -1   1  10       12.64       12.63      0.98 o
   0   1  10       31.10       28.91      1.76 o
   1   1  10       88.20       85.50      3.21 o
   2   1  10       11.06       11.00      0.60 o
   3   1  10      135.88      135.18      4.31 o
  -5   2  10       70.72       71.70      2.35 o
  -4   2  10       17.13       16.14      0.64 o
  -3   2  10       61.54       59.58      2.00 o
  -2   2  10       18.61       17.95      0.78 o
  -1   2  10       60.51       60.04      5.07 o
   0   2  10       60.83       58.30      1.97 o
   1   2  10        2.64        1.71      1.30 o
   2   2  10      109.21      103.81      4.41 o
   3   2  10        6.41        6.39      0.57 o
  -5   3  10        2.22        1.59      1.92 o
  -4   3  10       50.47       48.68      2.16 o
  -3   3  10       12.96       14.39      0.59 o
  -2   3  10       38.95       41.61      2.16 o
  -1   3  10       15.35       16.40      0.78 o
   0   3  10       76.62       81.84      3.32 o
   1   3  10      109.00      102.32      4.03 o
   2   3  10        7.74        6.93      0.59 o
  -5   4  10        7.88        8.10      0.98 o
  -4   4  10        1.56       -0.80      2.10 o
  -3   4  10       44.85       45.01      2.66 o
  -2   4  10       31.93       34.48      1.27 o
  -1   4  10      122.16      123.15      3.76 o
   0   4  10       77.62       76.55      3.69 o
   1   4  10       33.46       30.69      1.44 o
   2   4  10       19.57       21.52      1.28 o
  -4   5  10       25.07       25.59      1.57 o
  -3   5  10       67.66       73.96      2.99 o
  -2   5  10       98.01       88.59      3.41 o
  -1   5  10      136.26      136.65      4.00 o
   0   5  10       93.83       83.54      3.44 o
   1   5  10       39.86       43.33      3.82 o
   2   5  10       13.70       13.46      0.65 o
  -4   6  10        4.76        6.63      1.63 o
  -3   6  10       59.51       53.67      2.57 o
  -2   6  10       84.34       85.56      3.72 o
  -1   6  10       90.14       82.51      6.78 o
   0   6  10       20.66       19.67      0.81 o
   1   6  10      112.85      107.20      6.18 o
  -3   7  10       29.33       30.02      1.13 o
  -2   7  10       77.41       77.62      2.38 o
  -1   7  10       47.64       48.36      1.99 o
   0   7  10      135.22      136.75      6.20 o
   1   7  10       28.93       28.48      1.88 o
  -2   8  10       39.99       41.63      1.98 o
  -1   8  10       75.62       75.12      2.48 o
   0   8  10       66.09       61.39      4.82 o
  -4   0  11       58.98       57.64      2.24 o
  -3   0  11       12.62       15.84      0.75 o
  -2   0  11        4.30        4.26      0.56 o
  -1   0  11      136.50      132.20      4.09 o
   0   0  11       45.04       45.66      1.64 o
   1   0  11       60.88       53.81      2.15 o
  -4   1  11       12.03       12.43      0.65 o
  -3   1  11       23.97       22.44      1.50 o
  -2   1  11        8.13        8.06      0.70 o
  -1   1  11       11.20       10.69      0.67 o
   0   1  11       98.03       96.20      3.67 o
   1   1  11       86.26       83.46      2.89 o
  -3   2  11        2.95        1.10      1.86 o
  -2   2  11       97.92       96.27      3.46 o
  -1   2  11       76.67       73.35      2.29 o
   0   2  11       39.49       39.25      1.74 o
   1   2  11       57.40       56.16      2.17 o
  -3   3  11       49.25       53.83      2.14 o
  -2   3  11        9.93        9.76      0.62 o
  -1   3  11       39.62       35.10      1.64 o
   0   3  11      130.66      127.42      6.49 o
  -3   4  11       36.02       35.10      1.43 o
  -2   4  11       58.90       59.11      2.20 o
  -1   4  11       60.06       62.51      2.54 o
   0   4  11        5.57       11.35      3.45 o
  -2   5  11       19.61       18.27      0.81 o
  -1   5  11       28.51       28.70      3.51 o
 
